# Supplementary material for: Triaqua­chlorido(1,10-phenanthroline-κ2 N,N′)cobalt(II) chloride monohydrate
Source: Acta Crystallogr Sect E Struct Rep Online. 2008 Dec 20;65(Pt 1):m114. doi: 10.1107/S1600536808042591 (PMC2968016; doi:10.1107/S1600536808042591)
Supplement: Supplementary file 1 [file e-65-0m114-sup1.cif]

##############################################################################
###                                                                        ###
###        Electronic paper (Acta Crystallographica Section E)             ###
###                                                                        ###
##############################################################################
#                                                                            #
# This CIF contains the data in a paper accepted for publication in Acta     #
# Crystallographica Section E. It conforms to the requirements of Notes      #
# for Authors for Section E, and has been peer reviewed under the auspices   #
# of the IUCr Commission on Journals.                                        #
#                                                                            #
# Full details of the Crystallographic Information File format               #
# are given in the paper "The Crystallographic Information File (CIF):       #
# a New Standard Archive File for Crystallography" by S. R. Hall, F. H.      #
# Allen and I. D. Brown [Acta Cryst. (1991), A47, 655-685].                  #
#                                                                            #
# The current version of the core CIF dictionary is obtainable from          #
# ftp://ftp.iucr.org/pub/cif_core.dic. The current version number is 2.4.    #
#                                                                            #
# Software is freely available for graphical display of the structure(s) in  #
# this CIF.  For information consult the CIF home page http://www.iucr.org/  #
# cif/home.html                                                              #
#                                                                            #
# This file may be used for bona fide research purposes within the           #
# scientific community so long as proper attribution is given to the journal # 
# article from which it was obtained.                                        #
#                                                                            #
##############################################################################
                                             
data_I
_audit_creation_method     SHELXL-97
_chemical_name_systematic
;
Triaquachlorido(1,10-phenanthroline-\k^2^N,<i>N</i>')cobalt(II) chloride
monohydrate
;
_chemical_name_common     ?
_chemical_formula_moiety     'C12 H14 Cl1 Co N2 O3 +, Cl -, H2 O'
_chemical_formula_sum     'C12 H16 Cl2 Co N2 O4'
_chemical_formula_iupac     '[Co Cl (C12 H8 N2) (H2 O)3] Cl, H2 O'
_chemical_formula_weight     382.10
_chemical_melting_point     ?
_symmetry_cell_setting     Monoclinic
_symmetry_space_group_name_H-M     'P 21/c'
loop_
    _symmetry_equiv_pos_as_xyz
    'x, y, z'
    '-x, y+1/2, -z+1/2'
    '-x, -y, -z'
    'x, -y-1/2, z-1/2'
_cell_length_a     7.646(4)
_cell_length_b     12.426(6)
_cell_length_c     16.987(8)
_cell_angle_alpha     90.00
_cell_angle_beta     103.54(2)
_cell_angle_gamma     90.00
_cell_volume     1569.1(13)
_cell_formula_units_Z     4
_cell_measurement_reflns_used     580
_cell_measurement_theta_min     2.962
_cell_measurement_theta_max     20.072
_cell_measurement_temperature     273(2)
_exptl_crystal_description     block
_exptl_crystal_colour     blue
_exptl_crystal_size_max     0.37
_exptl_crystal_size_mid     0.25
_exptl_crystal_size_min     0.19
_exptl_crystal_density_diffrn     1.617
_exptl_crystal_density_meas     ?
_exptl_crystal_density_method     'not measured'
_exptl_crystal_F_000     780
_exptl_absorpt_coefficient_mu     1.449
_exptl_absorpt_correction_type     multi-scan
_exptl_absorpt_process_details     '(SADABS; Sheldrick, 1996)'
_exptl_absorpt_correction_T_min     0.6162
_exptl_absorpt_correction_T_max     0.7704
_exptl_special_details
;
;
_diffrn_ambient_temperature     273(2)
_diffrn_radiation_type     MoK\a
_diffrn_radiation_wavelength     0.71073
_diffrn_radiation_source     'fine-focus sealed tube'
_diffrn_radiation_monochromator     graphite
_diffrn_measurement_device_type     'Bruker SMART CCD area-detector'
_diffrn_measurement_method     '\f and \w'
_diffrn_detector_area_resol_mean     ?
_diffrn_reflns_number     6533
_diffrn_reflns_av_R_equivalents     0.0796
_diffrn_reflns_av_sigmaI/netI     0.1079
_diffrn_reflns_theta_min     2.05
_diffrn_reflns_theta_max     25.04
_diffrn_reflns_theta_full     25.04
_diffrn_measured_fraction_theta_max     0.988
_diffrn_measured_fraction_theta_full     0.988
_diffrn_reflns_limit_h_min     -9
_diffrn_reflns_limit_h_max     5
_diffrn_reflns_limit_k_min     -10
_diffrn_reflns_limit_k_max     14
_diffrn_reflns_limit_l_min     -17
_diffrn_reflns_limit_l_max     20
_diffrn_standards_number     ?
_diffrn_standards_interval_count     ?
_diffrn_standards_interval_time     ?
_diffrn_standards_decay_%     ?
_refine_special_details
;
Refinement of <i>F</i>^2^ against ALL reflections. The weighted <i>R</i>-factor
<i>wR</i> and goodness of fit <i>S</i> are based on <i>F</i>^2^, conventional
<i>R</i>-factors <i>R</i> are based on <i>F</i>, with <i>F</i> set to zero for
negative <i>F</i>^2^. The threshold expression of <i>F</i>^2^ >
\s(<i>F</i>^2^) is used only for calculating <i>R</i>-factors(gt) <i>etc</i>.
and is not relevant to the choice of reflections for refinement.
<i>R</i>-factors based on <i>F</i>^2^ are statistically about twice as large
as those based on <i>F</i>, and <i>R</i>- factors based on ALL data will be
even larger.
;
_reflns_number_total     2733
_reflns_number_gt     1564
_reflns_threshold_expression     I>2\s(I)
_refine_ls_structure_factor_coef     Fsqd
_refine_ls_matrix_type     full
_refine_ls_R_factor_all     0.1286
_refine_ls_R_factor_gt     0.0713
_refine_ls_wR_factor_gt     0.1468
_refine_ls_wR_factor_ref     0.1769
_refine_ls_goodness_of_fit_ref     1.036
_refine_ls_restrained_S_all     1.034
_refine_ls_number_reflns     2733
_refine_ls_number_parameters     198
_refine_ls_number_restraints     13
_refine_ls_hydrogen_treatment     constr
_refine_ls_weighting_scheme     calc
_refine_ls_weighting_details
         'calc w=1/[\s^2^(Fo^2^)+(0.0517P)^2^+4.0479P] where P=(Fo^2^+2Fc^2^)/3'
_atom_sites_solution_hydrogens     geom
_atom_sites_solution_primary     direct
_atom_sites_solution_secondary     difmap
_refine_ls_shift/su_max     0.000
_refine_ls_shift/su_mean     0.000
_refine_diff_density_max     0.670
_refine_diff_density_min     -0.557
_refine_ls_extinction_method     none
_refine_ls_extinction_coef     ?
loop_
    _atom_type_symbol
    _atom_type_description
    _atom_type_scat_dispersion_real
    _atom_type_scat_dispersion_imag
    _atom_type_scat_source
    'C' 'C' 0.0033 0.0016
                         'International Tables Vol C Tables 4.2.6.8 and 6.1.1.4'
    'H' 'H' 0.0000 0.0000
                         'International Tables Vol C Tables 4.2.6.8 and 6.1.1.4'
    'N' 'N' 0.0061 0.0033
                         'International Tables Vol C Tables 4.2.6.8 and 6.1.1.4'
    'O' 'O' 0.0106 0.0060
                         'International Tables Vol C Tables 4.2.6.8 and 6.1.1.4'
    'Cl' 'Cl' 0.1484 0.1585
                         'International Tables Vol C Tables 4.2.6.8 and 6.1.1.4'
    'Co' 'Co' 0.3494 0.9721
                         'International Tables Vol C Tables 4.2.6.8 and 6.1.1.4'
_computing_data_collection     'SMART (Siemens, 1996)'
_computing_cell_refinement     'SMART (Siemens, 1996)'
_computing_data_reduction     'SAINT (Siemens, 1996)'
_computing_structure_solution     'SHELXS97 (Sheldrick, 2008)'
_computing_structure_refinement     'SHELXL97 (Sheldrick, 2008)'
_computing_molecular_graphics     'SHELXTL (Sheldrick, 2008)'
_computing_publication_material     'SHELXTL (Sheldrick, 2008)'
loop_
    _atom_site_type_symbol
    _atom_site_label
    _atom_site_fract_x
    _atom_site_fract_y
    _atom_site_fract_z
    _atom_site_U_iso_or_equiv
    _atom_site_adp_type
    _atom_site_calc_flag
    _atom_site_refinement_flags
    _atom_site_occupancy
    _atom_site_disorder_assembly
    _atom_site_disorder_group
    Co Co1 0.75359(13) 0.66886(9) 0.99070(6) 0.0342(3) Uani d . 1 . .
    Cl Cl1 0.6997(3) 0.49910(16) 0.91423(11) 0.0431(5) Uani d . 1 . .
    Cl Cl2 0.8145(3) 0.34056(18) 1.16347(12) 0.0536(6) Uani d D 1 . .
    N N1 0.6918(8) 0.7697(5) 0.8867(4) 0.0360(15) Uani d . 1 . .
    N N2 0.7887(8) 0.8255(5) 1.0452(4) 0.0405(16) Uani d . 1 . .
    O O1 0.8190(8) 0.5892(4) 1.1032(3) 0.0478(15) Uani d D 1 . .
    H H1A 0.9003 0.5920 1.1469 0.15(6) Uiso d RD 1 . .
    H H1B 0.7797 0.5251 1.0958 0.10(4) Uiso d RD 1 . .
    O O2 0.4845(7) 0.6729(4) 0.9965(3) 0.0459(13) Uani d D 1 . .
    H H2A 0.4527 0.6214 1.0231 0.06(3) Uiso d RD 1 . .
    H H2B 0.4185 0.6755 0.9488 0.05(3) Uiso d RD 1 . .
    O O3 1.0230(7) 0.6657(4) 0.9883(3) 0.0456(14) Uani d D 1 . .
    H H3A 1.0372 0.6788 0.9411 0.05(3) Uiso d RD 1 . .
    H H3B 1.1121 0.6289 1.0137 0.09(4) Uiso d RD 1 . .
    O O4 1.1261(10) 0.6517(6) 1.2062(4) 0.075(2) Uani d D 1 . .
    H H4A 1.1566 0.7013 1.2412 0.06(3) Uiso d RD 1 . .
    H H4B 1.2171 0.6296 1.1901 0.16(7) Uiso d RD 1 . .
    C C1 0.6476(11) 0.7393(8) 0.8103(5) 0.049(2) Uani d . 1 . .
    H H1 0.6394 0.6664 0.7979 0.059 Uiso d R 1 . .
    C C2 0.6123(11) 0.8160(7) 0.7468(5) 0.050(2) Uani d . 1 . .
    H H2 0.5810 0.7933 0.6931 0.060 Uiso d R 1 . .
    C C3 0.6243(11) 0.9222(7) 0.7645(5) 0.052(2) Uani d . 1 . .
    H H3 0.6017 0.9726 0.7228 0.062 Uiso d R 1 . .
    C C4 0.6706(11) 0.9573(7) 0.8456(5) 0.046(2) Uani d . 1 . .
    C C5 0.7032(10) 0.8787(6) 0.9056(5) 0.037(2) Uani d . 1 . .
    C C6 0.7525(9) 0.9047(6) 0.9885(5) 0.0338(17) Uani d . 1 . .
    C C7 0.7636(10) 1.0150(7) 1.0107(5) 0.044(2) Uani d . 1 . .
    C C8 0.8142(12) 1.0398(8) 1.0931(6) 0.062(3) Uani d . 1 . .
    H H8 0.8232 1.1111 1.1102 0.075 Uiso d R 1 . .
    C C9 0.8501(13) 0.9583(8) 1.1481(6) 0.062(3) Uani d . 1 . .
    H H9 0.8841 0.9740 1.2031 0.074 Uiso d R 1 . .
    C C10 0.8363(10) 0.8527(7) 1.1225(5) 0.049(2) Uani d . 1 . .
    H H10 0.8616 0.7985 1.1612 0.058 Uiso d R 1 . .
    C C11 0.6849(12) 1.0667(7) 0.8682(6) 0.058(3) Uani d . 1 . .
    H H11 0.6645 1.1199 0.8285 0.070 Uiso d R 1 . .
    C C12 0.7284(13) 1.0944(7) 0.9475(6) 0.063(3) Uani d . 1 . .
    H H12 0.7357 1.1669 0.9614 0.075 Uiso d R 1 . .
loop_
    _atom_site_aniso_label
    _atom_site_aniso_U_11
    _atom_site_aniso_U_22
    _atom_site_aniso_U_33
    _atom_site_aniso_U_12
    _atom_site_aniso_U_13
    _atom_site_aniso_U_23
    Co1 0.0399(6) 0.0288(6) 0.0335(6) -0.0003(5) 0.0080(4) 0.0012(5)
    Cl1 0.0576(13) 0.0299(11) 0.0394(12) -0.0009(9) 0.0068(9) -0.0034(10)
    Cl2 0.0673(14) 0.0495(14) 0.0443(12) 0.0020(11) 0.0133(10) 0.0060(12)
    N1 0.040(4) 0.033(4) 0.036(4) 0.000(3) 0.011(3) 0.002(3)
    N2 0.043(4) 0.034(4) 0.045(4) -0.001(3) 0.009(3) -0.003(4)
    O1 0.068(4) 0.040(4) 0.034(3) -0.006(3) 0.009(3) 0.002(3)
    O2 0.050(3) 0.042(4) 0.048(3) 0.000(3) 0.016(3) 0.004(3)
    O3 0.043(3) 0.055(4) 0.042(3) 0.006(3) 0.015(2) 0.007(3)
    O4 0.080(5) 0.080(5) 0.058(4) 0.008(4) 0.001(4) -0.028(4)
    C1 0.058(6) 0.059(6) 0.030(5) 0.005(4) 0.010(4) 0.004(4)
    C2 0.061(6) 0.055(6) 0.032(4) 0.003(4) 0.008(4) 0.004(4)
    C3 0.062(6) 0.040(6) 0.052(6) 0.003(4) 0.012(4) 0.005(5)
    C4 0.046(5) 0.044(6) 0.047(5) 0.005(4) 0.009(4) 0.006(4)
    C5 0.036(4) 0.025(4) 0.055(6) 0.000(3) 0.018(4) -0.009(4)
    C6 0.038(4) 0.022(4) 0.042(5) -0.001(3) 0.010(3) -0.001(4)
    C7 0.043(5) 0.032(5) 0.057(6) 0.001(4) 0.013(4) -0.005(4)
    C8 0.078(7) 0.034(6) 0.074(7) -0.002(5) 0.014(5) -0.023(5)
    C9 0.080(7) 0.045(6) 0.059(6) -0.001(5) 0.016(5) -0.021(5)
    C10 0.053(5) 0.054(6) 0.038(5) 0.004(4) 0.009(4) -0.004(5)
    C11 0.072(7) 0.038(6) 0.062(7) 0.009(5) 0.012(5) 0.020(5)
    C12 0.075(7) 0.030(5) 0.082(7) 0.002(5) 0.013(5) 0.004(6)
_geom_special_details
;
All e.s.d.'s (except the e.s.d. in the dihedral angle between two l.s. planes)
are estimated using the full covariance matrix. The cell e.s.d.'s are taken
into account individually in the estimation of e.s.d.'s in distances, angles
and torsion angles; correlations between e.s.d.'s in cell parameters are only
used when they are defined by crystal symmetry. An approximate (isotropic)
treatment of cell e.s.d.'s is used for estimating e.s.d.'s involving l.s.
planes.
;
loop_
    _geom_bond_atom_site_label_1
    _geom_bond_atom_site_label_2
    _geom_bond_site_symmetry_2
    _geom_bond_distance
    _geom_bond_publ_flag
    Co1 O3 . 2.071(5) ?
    Co1 O2 . 2.084(5) ?
    Co1 O1 . 2.106(5) ?
    Co1 N1 . 2.127(6) ?
    Co1 N2 . 2.145(7) ?
    Co1 Cl1 . 2.461(2) ?
    N1 C1 . 1.317(9) ?
    N1 C5 . 1.390(9) ?
    N2 C10 . 1.321(9) ?
    N2 C6 . 1.361(9) ?
    O1 H1A . 0.8500 ?
    O1 H1B . 0.8501 ?
    O2 H2A . 0.8500 ?
    O2 H2B . 0.8498 ?
    O3 H3A . 0.8500 ?
    O3 H3B . 0.8500 ?
    O4 H4A . 0.8500 ?
    O4 H4B . 0.8500 ?
    C1 C2 . 1.420(10)
                    ?
    C1 H1 . 0.9300 ?
    C2 C3 . 1.350(10)
                    ?
    C2 H2 . 0.9301 ?
    C3 C4 . 1.410(10)
                    ?
    C3 H3 . 0.9300 ?
    C4 C5 . 1.390(10)
                    ?
    C4 C11 . 1.410(10)
                     ?
    C5 C6 . 1.410(10)
                    ?
    C6 C7 . 1.420(10)
                    ?
    C7 C8 . 1.400(10)
                    ?
    C7 C12 . 1.440(10)
                     ?
    C8 C9 . 1.360(10)
                    ?
    C8 H8 . 0.9301 ?
    C9 C10 . 1.380(10)
                     ?
    C9 H9 . 0.9301 ?
    C10 H10 . 0.9300 ?
    C11 C12 . 1.360(10)
                      ?
    C11 H11 . 0.9300 ?
    C12 H12 . 0.9300 ?
loop_
    _geom_angle_atom_site_label_1
    _geom_angle_atom_site_label_2
    _geom_angle_atom_site_label_3
    _geom_angle_site_symmetry_1
    _geom_angle_site_symmetry_3
    _geom_angle
    _geom_angle_publ_flag
    O3 Co1 O2 . . 178.4(2) ?
    O3 Co1 O1 . . 89.0(2) ?
    O2 Co1 O1 . . 89.7(2) ?
    O3 Co1 N1 . . 91.3(2) ?
    O2 Co1 N1 . . 89.8(2) ?
    O1 Co1 N1 . . 171.9(2) ?
    O3 Co1 N2 . . 90.1(2) ?
    O2 Co1 N2 . . 89.0(2) ?
    O1 Co1 N2 . . 93.2(2) ?
    N1 Co1 N2 . . 78.8(2) ?
    C1 N1 C5 . . 119.6(7) ?
    C1 N1 Co1 . . 127.3(6) ?
    C5 N1 Co1 . . 113.1(5) ?
    C10 N2 C6 . . 118.8(7) ?
    C10 N2 Co1 . . 129.7(6) ?
    C6 N2 Co1 . . 111.5(5) ?
    Co1 O1 H1A . . 138.0 ?
    Co1 O1 H1B . . 107.8 ?
    H1A O1 H1B . . 109.2 ?
    Co1 O2 H2A . . 114.5 ?
    Co1 O2 H2B . . 109.1 ?
    H2A O2 H2B . . 110.8 ?
    Co1 O3 H3A . . 111.3 ?
    Co1 O3 H3B . . 133.1 ?
    H3A O3 H3B . . 108.6 ?
    H4A O4 H4B . . 110.4 ?
    N1 C1 C2 . . 121.2(8) ?
    N1 C1 H1 . . 119.4 ?
    C2 C1 H1 . . 119.4 ?
    C3 C2 C1 . . 119.7(8) ?
    C3 C2 H2 . . 120.2 ?
    C1 C2 H2 . . 120.2 ?
    C2 C3 C4 . . 120.5(8) ?
    C2 C3 H3 . . 119.7 ?
    C4 C3 H3 . . 119.7 ?
    C5 C4 C3 . . 117.4(8) ?
    C5 C4 C11 . . 119.3(8) ?
    C3 C4 C11 . . 123.3(8) ?
    N1 C5 C4 . . 121.6(8) ?
    N1 C5 C6 . . 116.3(7) ?
    C4 C5 C6 . . 122.0(7) ?
    N2 C6 C5 . . 120.3(7) ?
    N2 C6 C7 . . 121.4(7) ?
    C5 C6 C7 . . 118.3(7) ?
    C8 C7 C6 . . 117.7(8) ?
    C8 C7 C12 . . 123.8(8) ?
    C6 C7 C12 . . 118.4(8) ?
    C9 C8 C7 . . 119.2(8) ?
    C9 C8 H8 . . 120.4 ?
    C7 C8 H8 . . 120.4 ?
    C8 C9 C10 . . 120.2(9) ?
    C8 C9 H9 . . 119.9 ?
    C10 C9 H9 . . 119.9 ?
    N2 C10 C9 . . 122.7(9) ?
    N2 C10 H10 . . 118.7 ?
    C9 C10 H10 . . 118.7 ?
    C12 C11 C4 . . 120.0(8) ?
    C12 C11 H11 . . 120.0 ?
    C4 C11 H11 . . 120.0 ?
    C11 C12 C7 . . 121.9(9) ?
    C11 C12 H12 . . 119.1 ?
    C7 C12 H12 . . 119.1 ?
loop_
    _geom_hbond_atom_site_label_D
    _geom_hbond_atom_site_label_H
    _geom_hbond_atom_site_label_A
    _geom_hbond_site_symmetry_A
    _geom_hbond_distance_DH
    _geom_hbond_distance_HA
    _geom_hbond_distance_DA
    _geom_hbond_angle_DHA
    O1 H1A O4 . 0.85 1.93 2.693(9) 148.50
    O1 H1B Cl2 . 0.85 2.55 3.258(6) 141.22
    O2 H2A Cl1 3_667 0.85 2.31 3.139(6) 166.35
    O2 H2B Cl2 3_667 0.85 2.29 3.119(6) 164.31
    O3 H3A Cl2 3_767 0.85 2.33 3.114(6) 153.01
    O3 H3B Cl1 3_767 0.85 2.30 3.128(6) 166.26
    O4 H4A Cl2 2_757 0.85 2.34 3.185(8) 169.75
    O4 H4B Cl1 3_767 0.85 2.58 3.278(8) 140.74
data_global
_journal_date_recd_electronic     2008-11-14
_journal_date_accepted     2008-12-15
_journal_name_full     'Acta Crystallographica, Section E'
_journal_year     2009
_journal_volume     65
_journal_issue      1
_journal_page_first     m114
_journal_page_last     m114
_journal_paper_category     QM
_journal_coeditor_code     CV2481
_publ_contact_author_name     'Yaru Liu'
_publ_contact_author_address
;
  School of Science,
  North University of China,
  Taiyuan, 030051, P. R. China
;
_publ_contact_author_email     'xiangyz_2008@163.com'
_publ_contact_author_fax     '86 538 6715159'
_publ_contact_author_phone     '86 538 6715360'
_publ_section_title
;
Triaquachlorido(1,10-phenanthroline-\k^2^<i>N</i>,<i>N</i>')cobalt(II) chloride
monohydrate
;
loop_
    _publ_author_name
    _publ_author_address
    'Yaru Liu'
;
School of Science
North University of China
Taiyuan 030051
People's Republic of China
;
    'Yutian Pan'
;
School of Mechatronic Engineering
North University of China,
Taiyuan 030051
People's Republic of China
;
    'Junshan Sun'
;
Department of Materials Science and Chemical Engineering
Taishan University,
271021 Taian, Shandong,
People's Republic of China
;
    'Chuan Zhang'
;
Department of Materials Science and Chemical Engineering
Taishan University,
271021 Taian, Shandong,
People's Republic of China
;
