# Supplementary material for: Triaqua­chlorido(1,10-phenanthroline-κ2 N,N′)cobalt(II) chloride monohydrate
Source: Acta Crystallogr Sect E Struct Rep Online. 2008 Dec 20;65(Pt 1):m114. doi: 10.1107/S1600536808042591 (PMC2968016; doi:10.1107/S1600536808042591)
Supplement: Supplementary file 2 [file e-65-0m114-Isup2.hkl]

# 
# h,k,l, Fc-squared, Fo-squared, sigma(Fo-squared) and status flag 
# 
data_I
_shelx_title ' 123                  in  P21/c' 
_shelx_refln_list_code          4 
_shelx_F_calc_maximum      299.17 
_exptl_crystal_F_000       990.00 
_reflns_d_resolution_high  0.8397 
 
loop_ 
 _symmetry_equiv_pos_as_xyz 
 'x, y, z' 
 '-x, y+1/2, -z+1/2' 
 '-x, -y, -z' 
 'x, -y-1/2, z-1/2' 
 
_cell_length_a     7.6460 
_cell_length_b    12.4260 
_cell_length_c    16.9870 
_cell_angle_alpha  90.000 
_cell_angle_beta  103.540 
_cell_angle_gamma  90.000 
 
_shelx_F_squared_multiplier     1.000 
 
loop_ 
 _refln_index_h 
 _refln_index_k 
 _refln_index_l 
 _refln_F_squared_calc 
 _refln_F_squared_meas 
 _refln_F_squared_sigma 
 _refln_observed_status 
   1   0   0        1.06      -17.93     11.95 o 
   2   0   0    80283.55    70824.35   3211.17 o 
   3   0   0      212.87      284.89     52.20 o 
   4   0   0     5168.35     5569.27    322.66 o 
   5   0   0       20.02       48.24     42.18 o 
   6   0   0       12.15       53.37     47.90 o 
   7   0   0        3.46        9.34     49.25 o 
   8   0   0       62.53       20.04     63.65 o 
   1   1   0    16562.00    14322.48    469.49 o 
   2   1   0     5665.18     6330.82    210.53 o 
   3   1   0     6104.54     5626.09    216.23 o 
   4   1   0      187.50      221.17     39.15 o 
   5   1   0      752.97      795.12     82.09 o 
   6   1   0       21.92       46.69     34.37 o 
   7   1   0      934.42     1083.87    140.70 o 
   8   1   0       20.75       64.47     49.93 o 
   0   2   0      111.26       96.22     20.71 o 
   1   2   0       46.46       59.73     13.75 o 
   2   2   0     1367.70     1557.65    113.22 o 
   3   2   0      958.48     1173.71     98.65 o 
   4   2   0      512.82      620.16     68.61 o 
   5   2   0      706.86      726.32     77.02 o 
   6   2   0      162.53       95.59     38.90 o 
   7   2   0      152.20      155.76     68.11 o 
   8   2   0      165.78      124.90     53.22 o 
   1   3   0      197.54      209.35     26.83 o 
   2   3   0      659.38      675.28     68.15 o 
   3   3   0       91.39      147.19     27.36 o 
   4   3   0      287.81      283.40     67.78 o 
   5   3   0        6.54       11.08     24.01 o 
   6   3   0       11.31      -10.67     33.55 o 
   7   3   0        2.13      -44.63     34.23 o 
   8   3   0        3.86       39.49     49.51 o 
   0   4   0     5783.71     5586.19    293.19 o 
   1   4   0     2736.53     2571.94    111.05 o 
   2   4   0      198.77      210.10     73.33 o 
   3   4   0     4700.66     4603.23    251.74 o 
   4   4   0      682.79      851.40     80.94 o 
   5   4   0     1098.57     1096.03     97.21 o 
   6   4   0      172.66      235.95     54.14 o 
   7   4   0       28.60       15.69     36.86 o 
   8   4   0      157.55      149.80     63.03 o 
   1   5   0      183.52      161.98     21.74 o 
   2   5   0      230.53      286.27     38.32 o 
   3   5   0     5394.40     5069.81    211.39 o 
   4   5   0        0.04       10.90     15.12 o 
   5   5   0     2136.79     1909.03    103.43 o 
   6   5   0        0.78       20.01     33.74 o 
   7   5   0      877.79     1084.26    118.79 o 
   8   5   0        3.55      -28.87     49.17 o 
   0   6   0    23773.00    24987.89   1189.11 o 
   1   6   0      586.60      708.29     46.77 o 
   2   6   0     4135.44     3673.29    235.70 o 
   3   6   0     1022.58      960.97    108.72 o 
   4   6   0     3892.16     3734.13    199.50 o 
   5   6   0       85.38      114.29     32.34 o 
   6   6   0      206.85      186.48     54.29 o 
   7   6   0        0.70       31.02     46.33 o 
   8   6   0       82.94      113.71     75.98 o 
   1   7   0      383.91      480.92     41.07 o 
   2   7   0      124.16      212.13     60.14 o 
   3   7   0     1136.04     1085.33     87.44 o 
   4   7   0        4.66       16.78     28.80 o 
   5   7   0      652.68      827.54     75.62 o 
   6   7   0        1.91      -17.48     31.51 o 
   7   7   0      689.21      706.07    218.21 o 
   0   8   0      844.72      775.28    108.68 o 
   1   8   0       28.19       29.65     41.88 o 
   2   8   0        6.99       -2.45     16.59 o 
   3   8   0      892.16      845.97     65.70 o 
   4   8   0      190.92      199.20     49.79 o 
   5   8   0      756.90      857.04     81.45 o 
   6   8   0      131.65       90.69     42.09 o 
   7   8   0      190.55      130.31     98.29 o 
   1   9   0      400.13      341.89    121.90 o 
   2   9   0      317.48      261.85     50.38 o 
   3   9   0       46.33       41.07     55.48 o 
   4   9   0      515.21      583.37     64.35 o 
   5   9   0       35.97       81.80     36.41 o 
   6   9   0      173.11      106.72     73.18 o 
   7   9   0       62.89       96.73     60.85 o 
   0  10   0      215.13      425.90     98.50 o 
   1  10   0      348.11      450.12     70.26 o 
   2  10   0        6.04       63.91     37.19 o 
   3  10   0      588.93      542.57     74.09 o 
   4  10   0       48.67       94.60     44.70 o 
   5  10   0      262.83      181.46     60.40 o 
   6  10   0       50.81      -94.11     64.23 o 
   1  11   0      306.39      254.40     62.80 o 
   2  11   0       51.85       42.21     40.76 o 
   3  11   0      493.21      425.38     73.15 o 
   4  11   0        0.15        3.54     61.12 o 
   5  11   0      281.36      247.60     90.16 o 
   0  12   0     5511.09     6490.86    430.32 o 
   1  12   0        6.04       11.88     49.92 o 
   2  12   0     2097.55     2205.53    159.57 o 
   3  12   0        0.08      -10.19     58.01 o 
   4  12   0     1054.83      863.17    156.99 o 
   5  12   0        9.23      187.99     93.19 o 
   1  13   0      509.90      614.43     96.59 o 
   2  13   0        0.11        0.08     62.13 o 
   3  13   0      395.55      301.05    106.24 o 
   4  13   0       13.42       35.44     76.86 o 
   1  14   0        9.29       46.22     85.96 o 
   2  14   0       40.58      201.63     92.69 o 
  -8   1   1       24.97       80.49     51.31 o 
  -7   1   1        0.36       29.26     37.05 o 
  -6   1   1      319.13      373.30     67.52 o 
  -5   1   1        0.74       66.38     26.53 o 
  -4   1   1     1251.53     1220.67     85.19 o 
  -2   1   1     4251.36     4400.58    163.10 o 
  -1   1   1      557.86      964.02     63.22 o 
   0   1   1     1230.01     1391.61     55.85 o 
   2   1   1     1074.10      944.20     44.08 o 
   4   1   1      435.12      452.30     55.96 o 
   5   1   1      124.63      124.58     50.26 o 
   6   1   1      145.14      183.37     50.68 o 
   7   1   1       59.66       39.63     40.12 o 
   8   1   1        0.30       54.05     55.18 o 
  -8   2   1        0.85       13.56     43.62 o 
  -7   2   1      819.83      950.32    120.25 o 
  -6   2   1       37.68        4.40     28.00 o 
  -5   2   1      361.78      351.69     53.48 o 
  -4   2   1      251.65      200.79     58.80 o 
  -3   2   1     1479.21     1273.89     73.87 o 
  -2   2   1       14.73       16.92     10.28 o 
  -1   2   1        9.67       30.48     10.79 o 
   0   2   1       26.65       48.66     14.27 o 
   1   2   1     2786.06     2574.70    101.44 o 
   2   2   1     1881.08     2002.92     94.11 o 
   3   2   1     8118.10     7569.58    228.89 o 
   4   2   1      520.28      547.47     63.90 o 
   5   2   1     1854.97     1768.18    119.88 o 
   6   2   1       61.36       62.10     36.41 o 
   7   2   1      954.14     1416.79    136.66 o 
   8   2   1       65.45       29.93     51.23 o 
  -8   3   1      422.08      491.77     89.25 o 
  -7   3   1      662.75      650.61    103.30 o 
  -6   3   1      725.77      891.67     94.60 o 
  -5   3   1     1050.23     1069.23     91.81 o 
  -4   3   1     4854.97     4343.67    186.57 o 
  -3   3   1      835.73      791.09     75.45 o 
  -2   3   1       16.22       21.70     29.68 o 
  -1   3   1      390.34      460.54     29.77 o 
   0   3   1    16884.08    16185.42    536.56 o 
   1   3   1     5878.71     5313.58    194.67 o 
   2   3   1      323.25      357.31     39.59 o 
   3   3   1     4356.26     4233.53    178.80 o 
   4   3   1     2676.01     2595.15    106.41 o 
   5   3   1      799.34      930.35     90.50 o 
   6   3   1      491.23      504.93     74.40 o 
   7   3   1       20.41       32.64     39.62 o 
   8   3   1      938.79     1011.83    125.25 o 
  -8   4   1        0.85        6.83     50.05 o 
  -7   4   1      741.49      795.90     99.20 o 
  -6   4   1      189.82      122.39     44.58 o 
  -5   4   1      144.95      110.33     80.69 o 
  -4   4   1      127.19      128.06     29.86 o 
  -3   4   1      701.60      506.72     80.06 o 
  -2   4   1        7.55       15.02     18.86 o 
   0   4   1     1777.05     1789.30     84.37 o 
   2   4   1     3462.88     3499.81    148.33 o 
   3   4   1     4427.23     4221.54    182.17 o 
   4   4   1      496.56      498.92     48.50 o 
   5   4   1     2778.34     2678.34    118.10 o 
   6   4   1       19.15       40.36     38.00 o 
   7   4   1     1667.40     1745.04    180.44 o 
   8   4   1       47.98      -17.78     45.81 o 
  -8   5   1      103.78       85.01     59.97 o 
  -7   5   1      123.53      140.61     96.81 o 
  -6   5   1      449.73      542.53     77.80 o 
  -5   5   1      702.19      751.69     64.94 o 
  -4   5   1     3796.93     3730.75    137.21 o 
  -3   5   1      376.26      480.32     62.63 o 
  -2   5   1     2709.27     2479.98     95.25 o 
  -1   5   1      208.82      207.72     25.49 o 
   0   5   1    10087.07     9588.40    342.05 o 
   1   5   1     4538.62     5407.85    210.21 o 
   2   5   1     1635.60     1425.09     83.70 o 
   3   5   1     2631.83     3242.18    339.24 o 
   4   5   1     1101.50     1117.32     93.57 o 
   5   5   1      527.34      519.68     64.95 o 
   6   5   1       33.57       13.82     50.72 o 
   7   5   1       47.77        9.71     41.24 o 
   8   5   1       36.08       96.83     54.92 o 
  -8   6   1        0.93       40.79     44.58 o 
  -7   6   1       30.46       63.36     49.14 o 
  -6   6   1       31.36       51.66     36.62 o 
  -5   6   1      161.63      205.67     49.43 o 
  -4   6   1       53.21        6.49     24.58 o 
  -3   6   1       58.01       52.51     21.30 o 
  -2   6   1        1.50       14.36     16.44 o 
  -1   6   1       24.79       81.54     19.53 o 
   0   6   1      110.80      139.60     31.14 o 
   1   6   1      850.62      962.14    135.78 o 
   2   6   1      170.71      156.23     33.20 o 
   3   6   1      209.52      275.77     43.44 o 
   4   6   1       32.02       82.17     46.68 o 
   5   6   1        5.66       62.47     28.32 o 
   6   6   1        3.41       -1.89     28.38 o 
   7   6   1        2.33       16.23     44.08 o 
  -7   7   1       25.73       48.27     40.21 o 
  -6   7   1      174.88      132.09     40.71 o 
  -5   7   1      320.88      341.70     53.37 o 
  -4   7   1     2276.78     2321.71    139.92 o 
  -3   7   1      610.25      540.98     51.02 o 
  -2   7   1     3803.81     3737.55    138.07 o 
  -1   7   1      455.41      424.60     39.54 o 
   0   7   1     5893.96     6446.50    256.97 o 
   1   7   1     1404.26     1470.82     70.74 o 
   2   7   1      399.92      358.99     52.54 o 
   3   7   1      575.78      617.55     67.38 o 
   4   7   1       33.60      -18.29     42.05 o 
   5   7   1      146.93      152.81     39.00 o 
   6   7   1       51.48      -10.41     39.48 o 
   7   7   1       41.61       50.36     49.34 o 
  -7   8   1      584.29      630.08    105.28 o 
  -6   8   1       52.70       56.14     31.70 o 
  -5   8   1      303.23      319.38     44.93 o 
  -4   8   1       53.62       39.79     30.65 o 
  -3   8   1      452.55      374.06     69.77 o 
  -2   8   1        1.12       -1.42     16.85 o 
  -1   8   1      144.20      196.50     41.82 o 
   0   8   1      889.78      986.14     85.98 o 
   1   8   1      974.51     1042.13     88.86 o 
   2   8   1     1104.37     1115.95     69.43 o 
   3   8   1     3631.20     3309.44    205.06 o 
   4   8   1       94.92       79.34     45.71 o 
   5   8   1     1851.82     1874.54    439.58 o 
   6   8   1       27.91        1.84     40.18 o 
   7   8   1      560.57      748.48    111.88 o 
  -7   9   1       92.72      162.73     81.79 o 
  -6   9   1      708.10      785.28    127.12 o 
  -5   9   1      234.99      285.01     51.35 o 
  -4   9   1     1813.29     1841.66    107.58 o 
  -3   9   1      135.07      103.47     50.47 o 
  -2   9   1      167.33      172.00     43.05 o 
  -1   9   1       78.90      131.84     40.55 o 
   0   9   1     2686.41     3027.52    157.67 o 
   1   9   1      476.90      609.57     96.69 o 
   2   9   1     1205.79     1049.76    140.49 o 
   3   9   1      225.79      225.55     65.75 o 
   4   9   1     2055.05     1928.78    304.73 o 
   5   9   1        9.06       -7.68     40.30 o 
   6   9   1      363.84      513.28     77.87 o 
  -6  10   1      150.01      -58.68     60.95 o 
  -5  10   1      341.32      199.18     91.43 o 
  -4  10   1        3.81       25.88     41.35 o 
  -3  10   1      952.55      909.37     95.95 o 
  -2  10   1       30.39       32.47     33.24 o 
  -1  10   1     1026.53      978.17    101.27 o 
   0  10   1      169.98      295.33     58.46 o 
   1  10   1     1565.57     1486.69    119.56 o 
   2  10   1      648.03      730.75     86.35 o 
   3  10   1     1024.49     1163.81    109.20 o 
   4  10   1      578.04      430.27    140.39 o 
   5  10   1       75.94       55.47     98.16 o 
   6  10   1       46.49      104.31     60.31 o 
  -6  11   1       15.19      -84.85     69.36 o 
  -5  11   1       64.66      -79.30     63.48 o 
  -4  11   1      804.17      931.02    156.49 o 
  -3  11   1       22.25       82.67     64.49 o 
  -2  11   1     1351.58     1439.24    122.71 o 
  -1  11   1        5.83       22.57     46.72 o 
   0  11   1     2430.30     2674.28    221.31 o 
   1  11   1       68.88      190.31     65.24 o 
   2  11   1      148.67      197.28     65.83 o 
   3  11   1      328.41      240.78     59.22 o 
   4  11   1       12.32       72.93     46.82 o 
   5  11   1      219.29      103.98    135.88 o 
  -5  12   1       26.88      108.51     83.51 o 
  -4  12   1       24.16       -2.78     59.77 o 
  -3  12   1       98.79       33.76     63.06 o 
  -2  12   1        0.31        2.86     60.53 o 
  -1  12   1      110.86       76.04     51.52 o 
   0  12   1       80.94       63.29     77.92 o 
   1  12   1       96.14      231.23     63.43 o 
   2  12   1       82.39       34.42     49.24 o 
   3  12   1        2.67      -11.27     39.63 o 
   4  12   1        0.97      -25.84     57.92 o 
   5  12   1       20.29       19.19     76.61 o 
  -4  13   1      384.28      463.28    129.14 o 
  -3  13   1        1.80      -27.19     60.36 o 
  -2  13   1      988.11      691.09    139.33 o 
  -1  13   1        0.48       -2.36     67.43 o 
   0  13   1      990.61     1107.04    181.07 o 
   1  13   1        9.06       89.36     55.19 o 
   2  13   1       77.93      105.82     62.85 o 
   3  13   1       10.30       27.87     69.12 o 
   4  13   1       16.03      -51.10     63.98 o 
  -2  14   1        8.60      -96.85     64.57 o 
  -1  14   1      173.46      152.72     93.53 o 
   0  14   1       41.54      -19.36     72.15 o 
  -9   0   2        4.82      -50.60     76.44 o 
  -8   0   2      463.30      563.12    132.09 o 
  -7   0   2       29.75       86.38     66.68 o 
  -6   0   2     6753.40     7049.39    419.38 o 
  -5   0   2        3.36      -12.71     35.44 o 
  -4   0   2    83147.49    83024.13   3794.44 o 
  -3   0   2      880.69      842.55     85.27 o 
  -2   0   2    89500.63    83577.77   2791.09 o 
  -1   0   2     2121.26     1985.02    103.79 o 
   0   0   2    29175.96    28910.79   1311.51 o 
   1   0   2      300.50      304.08     22.87 o 
   2   0   2     3926.90     3987.72    219.88 o 
   3   0   2      745.56      638.56     80.06 o 
   4   0   2      846.33      876.13    107.50 o 
   5   0   2      479.80      585.02    103.30 o 
   6   0   2        3.50      -26.60     38.13 o 
   7   0   2       21.41      -10.02     48.16 o 
   8   0   2      292.57      443.83    126.70 o 
  -9   1   2       32.90      -28.92     52.28 o 
  -8   1   2        0.09      -29.95     40.72 o 
  -7   1   2      488.62      568.49     85.10 o 
  -6   1   2       34.17       30.70     31.87 o 
  -5   1   2     1158.97     1325.09     99.00 o 
  -4   1   2     1413.42     1602.61     94.93 o 
  -3   1   2    19969.99    18723.37    629.03 o 
  -2   1   2    10909.17    11619.16    330.51 o 
  -1   1   2    17537.44    15568.01    506.11 o 
   0   1   2     1901.96     2074.72     76.18 o 
   1   1   2     5992.64     5449.72    144.39 o 
   2   1   2     1904.62     1866.36     70.66 o 
   3   1   2     5459.75     5388.82    172.72 o 
   4   1   2      134.61       73.79     29.13 o 
   5   1   2     1033.54      983.73     91.52 o 
   6   1   2       39.40       64.69     34.72 o 
   7   1   2      524.34      693.05     99.61 o 
   8   1   2       77.64        5.23     47.47 o 
  -8   2   2       75.61       42.67     52.66 o 
  -7   2   2      222.41      170.37     49.97 o 
  -6   2   2       21.90        8.05     31.57 o 
  -5   2   2        5.45      -12.69     19.38 o 
  -4   2   2      193.23      202.65     76.91 o 
  -3   2   2      148.33      145.67     34.94 o 
  -2   2   2     3832.93     3591.21     89.55 o 
  -1   2   2      577.03      826.42     34.34 o 
   0   2   2       15.09       -6.50      8.05 o 
   2   2   2      221.12      254.09     29.73 o 
   3   2   2      696.63      632.41     81.41 o 
   4   2   2     2903.67     3038.34    122.77 o 
   5   2   2       49.11       33.71     27.23 o 
   6   2   2      371.56      322.26    101.07 o 
   7   2   2        9.44      -30.65     40.96 o 
   8   2   2      146.52      149.81     65.69 o 
  -8   3   2        3.24       40.59     45.44 o 
  -7   3   2       13.57       22.46     39.44 o 
  -6   3   2       39.26       85.21     33.25 o 
  -5   3   2       40.20       43.15     27.08 o 
  -4   3   2       80.05      102.36     29.01 o 
  -3   3   2        2.64       17.24     16.86 o 
  -2   3   2      294.72      296.27     23.56 o 
   0   3   2     3404.23     3509.75    133.54 o 
   2   3   2      756.04      802.77     49.92 o 
   3   3   2        0.21       -6.50     14.11 o 
   4   3   2       22.94       25.79     18.88 o 
   5   3   2       27.26       27.34     35.27 o 
   6   3   2       39.42       18.06     54.76 o 
   7   3   2        5.90        5.15     38.89 o 
   8   3   2        0.75       49.61     53.12 o 
  -8   4   2      111.50       -9.44     38.34 o 
  -7   4   2      531.92      671.59     92.45 o 
  -6   4   2      158.15      176.86     48.46 o 
  -5   4   2      527.20      497.96    123.08 o 
  -4   4   2      929.89      993.33     61.83 o 
  -3   4   2      523.33      486.20     35.01 o 
  -2   4   2       35.94       50.11     12.26 o 
  -1   4   2     5041.35     4708.61    148.44 o 
   0   4   2     1262.26     1274.49    138.35 o 
   1   4   2     3146.47     3248.66    113.54 o 
   2   4   2      320.10      342.03     34.71 o 
   4   4   2     1630.00     1624.65     91.83 o 
   5   4   2       88.87      125.27     35.16 o 
   6   4   2      254.12      272.09     59.36 o 
   7   4   2      169.67       97.81     51.55 o 
   8   4   2      171.32      344.05     94.46 o 
  -8   5   2       24.88       44.81     41.08 o 
  -7   5   2      492.47      376.67     91.42 o 
  -6   5   2       74.45      105.04     40.93 o 
  -5   5   2       38.95       44.48     31.42 o 
  -4   5   2      856.59      929.67     55.75 o 
  -3   5   2     1732.83     1665.19     92.49 o 
  -2   5   2     1061.47      861.88     73.65 o 
  -1   5   2     9593.67     9365.62    278.52 o 
   0   5   2      201.92      197.92     25.63 o 
   1   5   2    15574.60    15036.05    433.04 o 
   2   5   2      108.54       80.27     21.60 o 
   3   5   2     6016.66     5901.88    241.43 o 
   4   5   2       17.71       28.54     31.44 o 
   5   5   2      615.96      611.17     66.96 o 
   6   5   2       30.42      -14.88     37.16 o 
   7   5   2      243.80      154.75     61.08 o 
   8   5   2       37.88      -16.75     53.96 o 
  -8   6   2      384.97      422.57    105.44 o 
  -7   6   2      177.91      220.58     50.74 o 
  -6   6   2     1277.92     1512.43    103.60 o 
  -5   6   2       35.27       61.96     25.33 o 
  -4   6   2     7309.86     6900.57    232.02 o 
  -3   6   2      330.93      334.84     30.89 o 
  -2   6   2     2486.39     2651.44    103.38 o 
  -1   6   2     1005.02     1243.48     72.03 o 
   0   6   2     9416.44     9491.68    285.12 o 
   1   6   2       13.23       41.18     18.81 o 
   2   6   2      837.53      904.09     79.74 o 
   3   6   2      495.03      381.43    136.59 o 
   4   6   2     1538.61     1481.99    113.36 o 
   5   6   2       97.53       74.09     57.05 o 
   6   6   2       25.62        4.92     31.46 o 
   7   6   2        0.43        5.85     43.64 o 
  -7   7   2      162.45      170.52     91.01 o 
  -6   7   2       13.12       24.35     30.23 o 
  -5   7   2       24.94        5.17     20.91 o 
  -4   7   2      283.00      327.53     44.85 o 
  -3   7   2     1070.03      971.80     83.45 o 
  -2   7   2      475.90      484.33     46.15 o 
  -1   7   2     1541.04     1560.69     75.77 o 
   0   7   2      214.34      302.84     37.22 o 
   1   7   2     3308.57     3325.76    123.95 o 
   2   7   2        2.67      -13.73     18.98 o 
   3   7   2     4131.87     3578.10    252.41 o 
   4   7   2        3.73       11.99     38.30 o 
   5   7   2     1005.08     1059.46     91.11 o 
   6   7   2       37.67       49.78     40.76 o 
   7   7   2      381.12      454.73     91.81 o 
  -7   8   2      230.77      242.92     68.86 o 
  -6   8   2        0.94       18.88     35.28 o 
  -5   8   2       73.27       74.89     27.71 o 
  -4   8   2      215.20      201.62     57.38 o 
  -3   8   2       39.49       34.21     21.48 o 
  -2   8   2        5.82       -1.14     17.59 o 
  -1   8   2      642.52      712.15     54.67 o 
   0   8   2      353.07      435.68    137.40 o 
   1   8   2     2079.88     2134.89    123.43 o 
   2   8   2      205.23      128.02     48.37 o 
   3   8   2     1000.11     1042.77     93.03 o 
   4   8   2     1421.85     1352.76    116.54 o 
   5   8   2       23.33        9.76     38.49 o 
   6   8   2      347.44      654.95     85.51 o 
   7   8   2        0.28       30.13     76.15 o 
  -7   9   2       16.79       -3.72     52.48 o 
  -6   9   2       76.17      108.40     51.52 o 
  -5   9   2       84.82       54.51     42.27 o 
  -4   9   2        3.23       -9.45     26.06 o 
  -3   9   2      227.11      242.74     51.60 o 
  -2   9   2      189.82      178.79    101.70 o 
  -1   9   2       22.40      130.43     53.46 o 
   0   9   2      734.38      954.23    149.84 o 
   1   9   2      102.69       48.41     30.32 o 
   2   9   2      610.55      482.12    125.31 o 
   3   9   2      383.22      237.91     56.53 o 
   4   9   2       21.99       52.29     37.44 o 
   5   9   2       44.92      -15.47     35.37 o 
   6   9   2       15.77      -12.39     44.81 o 
  -6  10   2        0.43      -35.83     43.18 o 
  -5  10   2       86.35       20.88     67.27 o 
  -4  10   2       50.48      152.89     81.24 o 
  -3  10   2      139.24      137.73     62.97 o 
  -2  10   2       62.16      -20.27     28.84 o 
  -1  10   2      648.25      875.32     93.26 o 
   0  10   2      232.51      200.64     52.30 o 
   1  10   2      672.55      614.97     80.98 o 
   2  10   2      397.20      419.12     69.10 o 
   3  10   2      194.63      150.47     71.31 o 
   4  10   2       18.40       27.71     39.62 o 
   5  10   2       48.80      -27.09     40.68 o 
   6  10   2      132.62      126.75     61.92 o 
  -6  11   2        6.92       40.92     69.71 o 
  -5  11   2       51.07      129.90     85.11 o 
  -4  11   2      135.41      107.42     77.45 o 
  -3  11   2      497.09      602.44    126.11 o 
  -2  11   2      241.48      383.47    104.73 o 
  -1  11   2     1061.45     1116.10    112.81 o 
   0  11   2       51.95       13.95     41.57 o 
   1  11   2     1470.27     1626.81    324.34 o 
   2  11   2       77.73       81.26     44.56 o 
   3  11   2     1312.15     1112.42    240.29 o 
   4  11   2       65.87       74.54     50.24 o 
   5  11   2      481.96      251.59     77.07 o 
  -5  12   2        1.44      -70.30     68.53 o 
  -4  12   2     2392.97     2654.33    264.07 o 
  -3  12   2        4.92       41.34     67.85 o 
  -2  12   2     1794.91     1708.07    207.58 o 
  -1  12   2       53.90      147.83     77.37 o 
   0  12   2     2020.50     2101.27    230.82 o 
   1  12   2       67.89      109.32     50.46 o 
   2  12   2      376.53      430.84     78.47 o 
   3  12   2       51.86       55.15     45.87 o 
   4  12   2      404.26      297.08     72.23 o 
  -4  13   2       40.66      -40.49     75.69 o 
  -3  13   2      520.20      399.81    118.53 o 
  -2  13   2       49.44      348.79    102.62 o 
  -1  13   2      522.85      670.21    141.18 o 
   0  13   2        5.25      -40.91     64.32 o 
   1  13   2      585.25      964.27    180.06 o 
   2  13   2       52.54       92.34     57.20 o 
   3  13   2      602.46      355.55    136.80 o 
  -2  14   2       40.48      -44.12     70.97 o 
  -1  14   2       83.93      -14.56     77.28 o 
   0  14   2      302.42      556.89    140.85 o 
   1  14   2      177.93      416.90    141.52 o 
  -9   1   3        0.26      -29.36     36.10 o 
  -8   1   3      103.42      160.03     42.99 o 
  -7   1   3        8.56       28.90     36.12 o 
  -6   1   3        5.32       16.50     31.45 o 
  -5   1   3      323.25      334.27     67.39 o 
  -4   1   3      372.98      376.44     48.97 o 
  -3   1   3      674.54      779.59     61.50 o 
  -2   1   3      114.79      108.07     14.63 o 
   0   1   3     1609.12     1500.17     44.60 o 
   1   1   3     3746.83     3783.33    109.80 o 
   2   1   3     2037.41     2130.19     60.25 o 
   3   1   3     1635.55     1860.08     78.93 o 
   4   1   3       54.22       27.48     25.30 o 
   5   1   3      188.05      166.33     42.28 o 
   6   1   3        1.57       -1.32     29.84 o 
   7   1   3        3.81        1.90     38.31 o 
   8   1   3       17.77       59.22     55.67 o 
  -8   2   3       82.18       62.40     33.99 o 
  -7   2   3      212.11      182.85     53.77 o 
  -6   2   3      109.70      149.79     87.09 o 
  -5   2   3        4.76       21.59     26.57 o 
  -4   2   3      417.24      440.22     45.94 o 
  -3   2   3     4889.96     4348.07    128.16 o 
  -2   2   3     2286.88     2256.89     70.23 o 
  -1   2   3    15143.46    14123.55    333.76 o 
   0   2   3     3582.93     3572.07    112.18 o 
   1   2   3    12854.09    11443.90    290.94 o 
   2   2   3     1794.04     1889.80     80.37 o 
   3   2   3     3571.21     3303.80    120.45 o 
   4   2   3      604.74      541.97     51.73 o 
   5   2   3      293.23      215.30     87.81 o 
   6   2   3       34.94       23.53     30.90 o 
   7   2   3      285.32      387.17     73.81 o 
   8   2   3       55.71       85.40     59.71 o 
  -8   3   3      425.15      538.43     66.82 o 
  -7   3   3      196.09      150.00     42.97 o 
  -6   3   3      220.40      251.58     44.37 o 
  -5   3   3       24.65        5.84     18.93 o 
  -4   3   3     2808.20     2770.87    111.82 o 
  -3   3   3     1759.71     1708.82     64.15 o 
  -2   3   3      163.88      189.82     15.68 o 
  -1   3   3     5924.91     5421.78    162.61 o 
   0   3   3     2619.81     2559.37    141.45 o 
   1   3   3      579.01      604.58     36.37 o 
   2   3   3      322.71      330.07     35.36 o 
   3   3   3      279.07      271.91     74.72 o 
   4   3   3    12597.23    13564.36    400.91 o 
   5   3   3      252.10      264.00     41.76 o 
   6   3   3     3023.59     3282.52    181.20 o 
   7   3   3      139.89      171.30     79.68 o 
   8   3   3      841.21      982.09    254.48 o 
  -8   4   3        1.27      -22.32     29.59 o 
  -7   4   3      311.02      332.65     67.35 o 
  -6   4   3       22.16       36.46     27.70 o 
  -5   4   3       19.53       23.70     21.82 o 
  -4   4   3      929.56      916.49     55.04 o 
  -3   4   3     1375.57     1658.18    101.13 o 
  -2   4   3     3404.19     3405.16    101.06 o 
  -1   4   3     4038.01     3866.68    125.71 o 
   0   4   3     3682.26     3890.93    128.20 o 
   1   4   3    14085.75    12434.35    362.79 o 
   2   4   3      137.05      152.21     25.93 o 
   3   4   3    10428.40     9366.67    352.84 o 
   4   4   3      135.13      146.25     27.40 o 
   5   4   3     1470.17     1602.77    202.88 o 
   6   4   3        0.44       80.33     40.29 o 
   7   4   3      403.56      393.62     78.12 o 
   8   4   3        1.71       45.87     58.89 o 
  -8   5   3      324.02      230.96    136.38 o 
  -7   5   3       21.95       -3.57     28.73 o 
  -6   5   3      766.15      841.95     67.53 o 
  -5   5   3        0.15       -9.01     17.73 o 
  -4   5   3     2831.31     2692.44     84.26 o 
  -3   5   3     1825.94     1786.72    101.39 o 
  -2   5   3      820.16      894.70     51.26 o 
  -1   5   3     7048.80     8251.02    248.19 o 
   0   5   3     2421.49     2667.08     98.79 o 
   1   5   3     5732.73     5789.82    188.21 o 
   2   5   3       42.14       -5.71     14.70 o 
   3   5   3     1309.36     1411.55    114.31 o 
   4   5   3      533.51      551.56     70.18 o 
   5   5   3      170.04      168.11     38.26 o 
   6   5   3        9.67      -25.94     25.91 o 
   7   5   3        3.46       -8.68     44.05 o 
  -8   6   3        5.97      -20.68     53.38 o 
  -7   6   3       21.85      -14.38     43.36 o 
  -6   6   3        2.84        8.78     26.17 o 
  -5   6   3        6.64       -8.26     21.41 o 
  -4   6   3       47.31       41.53     16.52 o 
  -3   6   3      232.77      266.03     28.08 o 
  -2   6   3       73.34       64.29     44.79 o 
  -1   6   3      360.06      504.52     41.76 o 
   0   6   3        1.60       19.45     19.31 o 
   2   6   3        2.83       53.44     19.18 o 
   3   6   3        3.27      143.37     48.24 o 
   4   6   3       53.78       55.17     35.29 o 
   5   6   3       35.69        8.56     28.31 o 
   6   6   3       20.77       36.06     35.55 o 
   7   6   3       15.08      -32.31     44.46 o 
  -8   7   3      205.37       90.79     59.77 o 
  -7   7   3       91.92       38.53     49.81 o 
  -6   7   3      756.09      685.61     97.02 o 
  -5   7   3        1.71       -9.79     19.77 o 
  -4   7   3     1747.70     1840.91    130.83 o 
  -3   7   3      566.32      642.28     54.05 o 
  -2   7   3       59.13       91.56     23.69 o 
  -1   7   3     1903.16     2193.39     93.15 o 
   0   7   3        0.99      -21.57     14.38 o 
   1   7   3     2369.19     2625.04    108.29 o 
   2   7   3      213.57      189.77     32.61 o 
   3   7   3     1329.79     1020.77    103.50 o 
   4   7   3       24.69       36.08     37.44 o 
   5   7   3        1.36        6.82     37.12 o 
   6   7   3        0.96       47.74     41.52 o 
   7   7   3       45.74        7.34     76.53 o 
  -7   8   3      204.92       94.89     81.96 o 
  -6   8   3       25.78       21.61     39.80 o 
  -5   8   3       84.48       27.34     34.60 o 
  -4   8   3      665.56      604.69    112.09 o 
  -3   8   3     1176.59     1134.44     74.46 o 
  -2   8   3     1514.44     1520.39     83.15 o 
  -1   8   3     4713.96     4416.42    159.84 o 
   0   8   3      680.48      832.58     79.34 o 
   1   8   3     7745.13     7357.45    296.02 o 
   2   8   3      227.22      228.15     45.57 o 
   3   8   3     2631.27     2153.83    132.34 o 
   4   8   3      317.63      320.14     98.50 o 
   5   8   3      168.74      133.95     68.78 o 
   6   8   3       64.19       34.07     46.65 o 
   7   8   3      125.93      154.86     61.84 o 
  -7   9   3       68.13       16.75     54.45 o 
  -6   9   3      139.02      103.52     51.95 o 
  -5   9   3        5.48       35.84     36.07 o 
  -4   9   3      641.39      621.75     81.54 o 
  -3   9   3       95.80       57.22     33.22 o 
  -2   9   3      258.58      409.25     59.99 o 
  -1   9   3       13.93       55.52     67.94 o 
   0   9   3     3028.05     3363.33    305.40 o 
   1   9   3      240.51      395.70     59.22 o 
   2   9   3     1184.17     1151.51    100.29 o 
   3   9   3      297.35      218.64     51.79 o 
   4   9   3     2791.79     2600.00    193.06 o 
   5   9   3       71.95       28.99     46.29 o 
   6   9   3      791.68     1036.61    255.32 o 
  -6  10   3       50.00        0.31     44.71 o 
  -5  10   3      253.54      183.95     87.81 o 
  -4  10   3      271.40      233.62     85.79 o 
  -3  10   3     1631.39     1677.60    193.19 o 
  -2  10   3      645.68      947.77    147.82 o 
  -1  10   3     1454.04     1326.73    112.03 o 
   0  10   3     1238.05     1339.20    112.29 o 
   1  10   3      321.74      348.30    167.45 o 
   2  10   3      177.39      133.16     47.46 o 
   3  10   3      153.63      167.92     92.94 o 
   4  10   3        7.73       10.95     36.88 o 
   5  10   3      120.05       51.88    111.84 o 
   6  10   3       11.98       18.57     55.65 o 
  -6  11   3      280.00      319.32    117.77 o 
  -5  11   3        2.50       -6.23     60.36 o 
  -4  11   3     1177.63     1104.01    172.15 o 
  -3  11   3       87.74      257.86     89.83 o 
  -2  11   3      442.80      303.84     90.33 o 
  -1  11   3      308.45      542.84    115.33 o 
   0  11   3       11.71        8.08     57.33 o 
   1  11   3      587.96      594.67     84.06 o 
   2  11   3      771.12      732.81     99.51 o 
   3  11   3       43.03      164.07     53.59 o 
   4  11   3       57.70       51.26     97.32 o 
   5  11   3        0.19       23.88     88.73 o 
  -5  12   3       23.13        0.08     81.66 o 
  -4  12   3       38.49       33.25     66.93 o 
  -3  12   3       55.79       -6.23     57.67 o 
  -2  12   3       73.54       99.51     72.23 o 
  -1  12   3        0.07        4.55     64.99 o 
   0  12   3        0.11      -63.98     54.05 o 
   1  12   3       58.73      103.04     86.71 o 
   2  12   3       68.44      119.58     53.22 o 
   3  12   3        0.21       69.62     49.45 o 
   4  12   3       58.58      208.16     63.83 o 
  -4  13   3      449.52      402.16    117.10 o 
  -3  13   3        0.21      -35.52     66.68 o 
  -2  13   3      109.46      -27.69     67.94 o 
  -1  13   3       41.36      164.33     90.42 o 
   0  13   3       23.02       91.76     80.40 o 
   1  13   3      161.29      154.32     94.54 o 
   2  13   3      157.64      275.80    113.31 o 
   3  13   3      227.51      303.49    112.98 o 
  -2  14   3       59.77      212.40    105.91 o 
  -1  14   3      443.11      568.01    145.39 o 
   0  14   3       16.08       66.42     83.35 o 
   1  14   3      443.74      639.31    153.47 o 
   2  14   3        3.14      -93.61     87.46 o 
  -9   0   4        0.25      -16.98     48.37 o 
  -8   0   4     3633.94     3526.79    382.09 o 
  -7   0   4      355.89      270.95     64.67 o 
  -6   0   4     8167.20     7896.51    537.57 o 
  -5   0   4     2058.34     1992.88    130.06 o 
  -4   0   4    11236.03    10961.63    415.05 o 
  -3   0   4     3527.23     3463.18    154.05 o 
  -2   0   4      583.11      771.82     62.09 o 
  -1   0   4      655.34      605.66     39.69 o 
   0   0   4     2352.85     2361.71    105.57 o 
   1   0   4     5724.23     5747.09    228.56 o 
   2   0   4     1515.60     1761.85     76.08 o 
   3   0   4     2623.31     2623.35    177.45 o 
   4   0   4     3364.93     3011.67    209.44 o 
   5   0   4       29.00       39.48     39.65 o 
   6   0   4     1383.34     1717.42    196.05 o 
   7   0   4      308.89      269.57     95.13 o 
   8   0   4      787.34      977.99    187.13 o 
  -9   1   4      102.69       84.71     43.13 o 
  -8   1   4      263.32      204.65     49.48 o 
  -7   1   4     2263.61     2367.84    119.29 o 
  -6   1   4     1503.21     1554.44    106.34 o 
  -5   1   4     3664.11     3426.13    146.45 o 
  -4   1   4     1519.63     1613.68     70.08 o 
  -3   1   4     8376.31     7740.38    208.36 o 
  -2   1   4     2130.07     2043.40     69.90 o 
  -1   1   4     3429.93     3624.93     98.58 o 
   0   1   4      230.37      305.89     23.31 o 
   1   1   4     5325.61     5366.27    132.01 o 
   2   1   4      145.79      130.58     26.02 o 
   3   1   4     2107.90     1939.96     86.48 o 
   4   1   4      174.42      189.81     49.67 o 
   5   1   4      151.15      149.16     41.17 o 
   6   1   4       28.57       28.14     35.54 o 
   7   1   4      363.01      531.64     89.22 o 
   8   1   4        1.49       31.39     51.19 o 
  -9   2   4        3.86      -24.29     38.83 o 
  -8   2   4       12.62      -25.33     29.07 o 
  -7   2   4        0.35      -10.21     23.45 o 
  -6   2   4      112.47       76.98     26.49 o 
  -5   2   4       33.54       18.48     15.89 o 
  -4   2   4       12.97       27.54     15.39 o 
  -3   2   4        0.06       42.15     13.32 o 
  -2   2   4        6.81        4.42      8.80 o 
   0   2   4    11464.15    11556.20    292.25 o 
   1   2   4      205.13      269.70     26.54 o 
   2   2   4     2587.43     2548.23     90.59 o 
   3   2   4       60.82       47.94     17.46 o 
   4   2   4     2608.53     2587.08    111.93 o 
   5   2   4       88.03       72.39     35.60 o 
   6   2   4      238.03      228.33     72.87 o 
   7   2   4       21.14       -4.20     41.38 o 
   8   2   4       58.90       56.03     84.90 o 
  -8   3   4       12.61       -0.13     30.48 o 
  -7   3   4        0.05      -14.16     22.14 o 
  -6   3   4        0.07        5.83     20.79 o 
  -5   3   4       33.52       22.19     27.04 o 
  -4   3   4      438.55      516.85     54.78 o 
  -3   3   4       51.23       57.13     15.95 o 
  -2   3   4     1550.41     1597.84     54.87 o 
  -1   3   4        8.05       90.56     26.54 o 
   0   3   4        0.25       -4.65     10.35 o 
   1   3   4       24.91      112.96     26.52 o 
   2   3   4      645.26      723.61     52.98 o 
   3   3   4        6.34       24.09     18.99 o 
   4   3   4       64.76       36.23     22.69 o 
   5   3   4        4.76       10.10     21.04 o 
   6   3   4        0.22       52.55     36.10 o 
   7   3   4        5.77      -31.86     39.90 o 
   8   3   4        0.56       39.28     56.68 o 
  -8   4   4       30.25       32.25     36.58 o 
  -7   4   4        0.08       15.14     27.32 o 
  -6   4   4        6.59       -6.72     21.05 o 
  -5   4   4      281.61      194.44     31.58 o 
  -4   4   4      129.95      157.77     24.28 o 
  -3   4   4      583.61      669.52     59.03 o 
  -2   4   4      386.91      457.20     40.68 o 
   0   4   4     5149.90     4952.52    139.92 o 
   2   4   4      762.74      727.79     54.74 o 
   3   4   4     1767.44     2147.05    100.06 o 
   4   4   4     2015.25     1902.11     89.72 o 
   5   4   4      406.38      489.37     68.34 o 
   6   4   4      539.55      940.83    212.05 o 
   7   4   4       39.41       57.82     74.72 o 
  -8   5   4      241.43      222.98     72.50 o 
  -7   5   4      469.46      566.80     69.85 o 
  -6   5   4      289.48      290.28     42.40 o 
  -5   5   4     1890.50     2047.41    101.23 o 
  -4   5   4      232.52      254.68     30.73 o 
  -3   5   4    11265.30    10321.99    238.96 o 
  -2   5   4       54.66       50.39     14.45 o 
  -1   5   4     7796.72     7669.47    234.74 o 
   0   5   4       14.12       42.47     15.05 o 
   1   5   4     2944.92     2785.70    180.33 o 
   2   5   4      300.06      286.08     36.80 o 
   3   5   4      586.79      560.32     94.26 o 
   4   5   4      110.80       67.39     71.94 o 
   5   5   4       24.29       57.07     29.34 o 
   6   5   4        0.43       81.31     33.19 o 
   7   5   4      147.36      174.24     61.61 o 
  -8   6   4      465.16      447.60    100.66 o 
  -7   6   4        0.27      -19.90     37.91 o 
  -6   6   4      615.01      654.80     93.81 o 
  -5   6   4       23.75       31.75     22.64 o 
  -4   6   4     3176.87     2997.96    102.05 o 
  -3   6   4      603.18      596.24    115.05 o 
  -2   6   4     1421.74     1561.27     72.71 o 
  -1   6   4     2241.03     1939.90     82.51 o 
   0   6   4     6423.72     6865.96    220.37 o 
   1   6   4     2001.87     1774.77    141.24 o 
   2   6   4      137.59      165.67     37.36 o 
   3   6   4      267.63      264.44     68.02 o 
   4   6   4     1892.04     1838.82    131.24 o 
   5   6   4       92.34      222.37     68.13 o 
   6   6   4      363.26      320.46     60.94 o 
   7   6   4      139.48      135.27     61.35 o 
  -8   7   4       78.45       90.44     65.25 o 
  -7   7   4      250.13      419.36     84.37 o 
  -6   7   4      149.17      156.64     53.74 o 
  -5   7   4      405.68      264.70    102.66 o 
  -4   7   4      145.88       71.69     30.41 o 
  -3   7   4     2769.48     2552.46    108.52 o 
  -2   7   4        9.05       10.63     16.51 o 
  -1   7   4     4143.96     4008.66    145.25 o 
   0   7   4      128.84      131.84     30.85 o 
   1   7   4     4196.01     4048.11    151.34 o 
   2   7   4       46.03       23.39     19.87 o 
   3   7   4     1731.64     1430.06    108.08 o 
   4   7   4       70.26       88.17     41.87 o 
   5   7   4      200.52      169.19     72.36 o 
   6   7   4        1.39       -0.80     36.04 o 
   7   7   4       99.07      194.33     83.43 o 
  -7   8   4       41.38       42.36     48.20 o 
  -6   8   4        1.25      -42.10     28.07 o 
  -5   8   4       35.59      -11.33     31.24 o 
  -4   8   4       92.08      102.03     42.20 o 
  -3   8   4      639.08      595.47    116.18 o 
  -2   8   4      113.74      118.03     29.04 o 
  -1   8   4     1577.41     2046.20    140.62 o 
   0   8   4     3113.69     3802.82    177.87 o 
   1   8   4       42.62      243.63     46.78 o 
   2   8   4     1418.27     1372.62    178.46 o 
   3   8   4        8.24       22.25     29.31 o 
   4   8   4     1382.26     1302.52    125.13 o 
   5   8   4       58.11       33.30     40.08 o 
   6   8   4      271.63      483.97     84.22 o 
  -7   9   4       22.45      -14.15     48.89 o 
  -6   9   4       13.00      -23.23     36.92 o 
  -5   9   4        2.86       42.19     40.00 o 
  -4   9   4      124.80       90.21     69.29 o 
  -3   9   4       99.08       28.51     33.89 o 
  -2   9   4      306.30      254.67     77.87 o 
  -1   9   4      785.47      817.12     84.69 o 
   0   9   4       50.64       -8.95     29.35 o 
   1   9   4      314.69      378.03     59.93 o 
   2   9   4       80.26       86.50     37.56 o 
   3   9   4        4.15       16.17     34.11 o 
   4   9   4       38.92       12.97     58.97 o 
   5   9   4       10.95       -4.26     45.66 o 
   6   9   4        0.09      -70.73     47.16 o 
  -6  10   4       34.04        7.88     42.51 o 
  -5  10   4       70.08       85.28     67.69 o 
  -4  10   4      125.23       18.35     61.20 o 
  -3  10   4      235.49      155.33     76.19 o 
  -2  10   4      382.87      425.73    106.75 o 
  -1  10   4      228.31      284.38     84.44 o 
   0  10   4       13.19      -52.54     48.58 o 
   1  10   4      166.56      133.90     42.07 o 
   2  10   4      563.23      657.67    145.98 o 
   3  10   4       42.57        4.18     38.22 o 
   4  10   4     1171.23     1152.42    115.47 o 
   5  10   4       57.12       47.03     53.50 o 
  -6  11   4       92.66      175.87     92.69 o 
  -5  11   4      410.10      426.16    125.94 o 
  -4  11   4       66.59      113.65     75.94 o 
  -3  11   4     1362.80     1163.18    174.84 o 
  -2  11   4       65.88       -8.00     54.97 o 
  -1  11   4     1573.94     1374.05    187.55 o 
   0  11   4       77.65       93.78     66.17 o 
   1  11   4     1333.25     1308.39    193.86 o 
   2  11   4       17.22       81.53     46.77 o 
   3  11   4      390.57      404.62     74.32 o 
   4  11   4        9.38       -0.14     65.96 o 
   5  11   4       25.73      -50.13     53.25 o 
  -5  12   4       54.03       33.09     79.98 o 
  -4  12   4      866.44      957.79    172.23 o 
  -3  12   4      288.17      153.81     91.17 o 
  -2  12   4      440.69      305.69    105.40 o 
  -1  12   4      398.29      480.04    123.41 o 
   0  12   4     1072.81     1209.65    187.13 o 
   1  12   4      532.00      401.49    119.63 o 
   2  12   4      139.83      205.24    101.44 o 
   3  12   4      193.04      215.26     97.82 o 
   4  12   4      251.66      291.49     74.53 o 
  -4  13   4       37.71       45.13     84.61 o 
  -3  13   4      561.51      428.18    124.26 o 
  -2  13   4       12.04       25.26     71.56 o 
  -1  13   4      722.22      613.98    144.55 o 
   0  13   4       62.37      170.56     98.75 o 
   1  13   4      581.22      668.11    156.84 o 
   2  13   4       52.56      -53.80     78.80 o 
   3  13   4      303.14      397.45    135.04 o 
  -2  14   4      131.02      171.32    101.36 o 
  -1  14   4      178.43      198.85    102.71 o 
   0  14   4      561.35      915.61    186.46 o 
   1  14   4       23.88      -13.97     88.40 o 
  -9   1   5       35.20       36.35     41.10 o 
  -8   1   5       13.34      -24.85     30.28 o 
  -7   1   5       47.63       25.51     26.20 o 
  -6   1   5       38.44       -9.63     20.92 o 
  -5   1   5      148.32      155.39     28.92 o 
  -4   1   5      416.24      418.57     42.99 o 
  -3   1   5     4832.58     4673.60    135.83 o 
  -2   1   5      381.41      566.63     51.94 o 
  -1   1   5     5059.99     5334.63    142.66 o 
   0   1   5     1096.57     1111.93     81.69 o 
   1   1   5      724.43      767.56     54.29 o 
   2   1   5      199.32      266.11     44.50 o 
   3   1   5       24.47       48.73     15.23 o 
   4   1   5       31.78       13.37     27.40 o 
   5   1   5       95.18      105.97     38.52 o 
   6   1   5        9.53       -5.07     33.64 o 
   7   1   5      114.48      155.93     59.84 o 
   8   1   5      125.83      189.30     76.06 o 
  -9   2   5        0.88       65.84     41.68 o 
  -8   2   5       62.97      116.69     39.05 o 
  -7   2   5      641.44      864.59     75.18 o 
  -6   2   5      136.61      166.72     33.61 o 
  -5   2   5     2214.04     2171.78     91.27 o 
  -4   2   5      425.83      401.42     37.54 o 
  -3   2   5     8443.21     7545.93    203.97 o 
  -2   2   5     2604.75     2480.11     76.65 o 
  -1   2   5      218.29      192.10     28.11 o 
   0   2   5      921.36      815.67     43.87 o 
   1   2   5      145.47       94.59     18.58 o 
   2   2   5     1395.88     1571.91    141.33 o 
   3   2   5      865.43      861.86     49.84 o 
   4   2   5     2328.52     2740.44    144.17 o 
   5   2   5      300.56      503.81     76.74 o 
   6   2   5      302.61      286.39    158.77 o 
   7   2   5      413.35      488.52     87.49 o 
  -8   3   5       71.69       99.48     38.92 o 
  -7   3   5        7.85       32.71     28.50 o 
  -6   3   5        3.23       -0.73     20.54 o 
  -5   3   5      150.40      128.03     27.50 o 
  -4   3   5      611.85      657.58     46.11 o 
  -3   3   5      506.69      597.50     36.97 o 
  -2   3   5      798.66      805.99     52.50 o 
  -1   3   5      922.97      973.05     88.40 o 
   0   3   5    47359.45    46543.78   1117.11 o 
   1   3   5      727.07      648.21     41.93 o 
   2   3   5    17439.47    17356.27    446.97 o 
   3   3   5      872.60      913.88     97.24 o 
   4   3   5     8494.28     8264.86    268.84 o 
   5   3   5      369.86      380.42     86.85 o 
   6   3   5      573.98      559.62    103.38 o 
   7   3   5       65.34       27.70     42.21 o 
  -8   4   5      123.67      103.97     46.06 o 
  -7   4   5      509.31      649.74     66.22 o 
  -6   4   5      332.16      416.88     76.29 o 
  -5   4   5      757.02      696.46     55.33 o 
  -4   4   5      715.89      676.34     47.86 o 
  -3   4   5     6279.77     5745.01    162.97 o 
  -2   4   5       42.92       32.99     12.71 o 
  -1   4   5     7760.99     6875.10    183.84 o 
   0   4   5      294.08      341.49     58.86 o 
   1   4   5     6576.04     6559.27    186.52 o 
   2   4   5      348.98      495.64     46.63 o 
   3   4   5     2143.65     1911.68    100.08 o 
   4   4   5      286.20      291.49     67.39 o 
   5   4   5      277.52      262.10     44.70 o 
   6   4   5       53.40       -8.85     35.18 o 
   7   4   5      336.91      591.40     97.20 o 
  -8   5   5      224.74      399.73     87.66 o 
  -7   5   5      176.87      183.45     48.93 o 
  -6   5   5      186.99      190.00     44.60 o 
  -5   5   5     1364.79     1311.77     72.80 o 
  -4   5   5      619.30      641.35     46.03 o 
  -3   5   5     5879.60     5724.57    141.63 o 
  -2   5   5       52.46       48.79     14.41 o 
  -1   5   5     3685.65     3747.00    113.26 o 
   0   5   5     1877.71     2074.79     75.84 o 
   1   5   5     1560.20     1508.16     68.82 o 
   2   5   5        4.41       12.87     16.18 o 
   3   5   5       15.71       20.94     20.92 o 
   4   5   5      183.11      198.38     81.45 o 
   5   5   5      167.51      146.19     38.63 o 
   6   5   5       64.58       27.72     36.26 o 
   7   5   5       82.72      208.36     70.20 o 
  -8   6   5        1.45      -31.41     47.98 o 
  -7   6   5       24.13       24.75     71.85 o 
  -6   6   5        0.41        4.58     34.98 o 
  -5   6   5       54.06       53.27     35.20 o 
  -4   6   5       29.32       23.49     21.14 o 
  -3   6   5       13.39       26.71     14.86 o 
  -2   6   5       57.03       67.17     17.78 o 
  -1   6   5       93.74      354.38     69.24 o 
   0   6   5        8.76       25.00     15.24 o 
   1   6   5      155.42      231.27     34.59 o 
   2   6   5       20.23       20.85     24.67 o 
   3   6   5       29.91       23.83     21.11 o 
   4   6   5        3.10       -9.60     28.05 o 
   5   6   5       10.19       81.60     36.49 o 
   6   6   5       26.74       14.43     36.37 o 
   7   6   5       35.59       30.79     53.90 o 
  -8   7   5      124.28      108.23     71.04 o 
  -7   7   5       66.81       56.04     65.33 o 
  -6   7   5        8.54       37.46     35.68 o 
  -5   7   5      701.29      554.25     82.64 o 
  -4   7   5        5.02       -8.18     27.00 o 
  -3   7   5     2889.74     2648.25    146.46 o 
  -2   7   5       19.26       16.99     18.26 o 
  -1   7   5     3890.98     4189.69    151.31 o 
   0   7   5      568.54      825.01     61.91 o 
   1   7   5       50.11      215.94     58.22 o 
   2   7   5        7.60      -19.67     18.88 o 
   3   7   5      509.16      617.01     63.08 o 
   4   7   5      130.93      204.64     97.49 o 
   5   7   5      262.29      185.56    119.97 o 
   6   7   5       69.81      113.25     46.03 o 
  -7   8   5      352.05      196.00    121.61 o 
  -6   8   5      248.74      237.30     62.51 o 
  -5   8   5      978.02      958.55    108.21 o 
  -4   8   5      351.54      299.65     59.86 o 
  -3   8   5     4249.56     4098.57    202.64 o 
  -2   8   5       72.28       85.31     38.26 o 
  -1   8   5     2147.80     2106.01     99.78 o 
   0   8   5       84.40       96.36     39.28 o 
   1   8   5      441.85      567.30    128.93 o 
   2   8   5       48.98       -7.41     39.06 o 
   3   8   5      323.22      310.28     57.21 o 
   4   8   5       13.33       16.49     34.78 o 
   5   8   5      380.12      436.33     76.46 o 
   6   8   5       29.99       77.10     61.13 o 
  -7   9   5        7.78      -13.16     47.05 o 
  -6   9   5       23.90       23.83     42.01 o 
  -5   9   5       52.47       33.12     37.87 o 
  -4   9   5      809.16      915.42    100.91 o 
  -3   9   5      935.22      879.56     92.37 o 
  -2   9   5     1260.65     1763.70    128.12 o 
  -1   9   5      896.31     1131.28    158.59 o 
   0   9   5     7021.54     7149.98    446.48 o 
   1   9   5      306.63      268.97     50.76 o 
   2   9   5     3347.41     3272.87    175.83 o 
   3   9   5      114.41      117.88     47.53 o 
   4   9   5     2554.69     2179.45    155.87 o 
   5   9   5       17.20      -21.90     45.70 o 
   6   9   5      386.38      716.65    127.50 o 
  -6  10   5      175.87      168.14     59.60 o 
  -5  10   5      403.84      363.62     75.63 o 
  -4  10   5      496.33      631.06    129.64 o 
  -3  10   5      294.84      231.35     85.20 o 
  -2  10   5      172.15       93.03     67.77 o 
  -1  10   5        4.89      -16.84     54.30 o 
   0  10   5       21.64        8.84     57.33 o 
   1  10   5      178.85      213.49     88.56 o 
   2  10   5        0.28       27.37     47.69 o 
   3  10   5      576.30      409.11     71.67 o 
   4  10   5       42.60       52.20     48.50 o 
   5  10   5      222.20      102.30     59.45 o 
  -6  11   5      190.36      184.62    110.37 o 
  -5  11   5      125.82       48.83     70.04 o 
  -4  11   5       80.30       56.74     71.22 o 
  -3  11   5      425.43      456.63    118.78 o 
  -2  11   5      624.87      613.89    133.27 o 
  -1  11   5       70.48      203.48     86.80 o 
   0  11   5      294.88      306.61    102.71 o 
   1  11   5       45.89       80.15     78.88 o 
   2  11   5       30.20       33.09     70.63 o 
   3  11   5        0.26       45.21     70.63 o 
   4  11   5      181.58       71.42     53.02 o 
  -5  12   5        0.03      -19.87     78.04 o 
  -4  12   5        0.76      -25.42     69.79 o 
  -3  12   5       14.82      -39.56     66.76 o 
  -2  12   5      101.10      116.76     83.18 o 
  -1  12   5        0.49        1.85     67.60 o 
   0  12   5      110.21      155.33     87.98 o 
   1  12   5       53.69      127.29     89.49 o 
   2  12   5       25.07      -65.25     74.93 o 
   3  12   5       68.95      222.93    105.48 o 
   4  12   5        0.41      187.23     89.49 o 
  -4  13   5        0.46      -67.27     72.74 o 
  -3  13   5      221.84      120.05     85.20 o 
  -2  13   5       49.46       67.18     82.33 o 
  -1  13   5      417.08      586.87    142.11 o 
   0  13   5        3.74      -74.00     65.16 o 
   1  13   5       81.22       75.10     90.75 o 
   2  13   5        0.25      -80.65     68.70 o 
   3  13   5        0.65       67.44     88.99 o 
  -2  14   5        6.00       13.30     84.61 o 
  -1  14   5      121.38      -28.03     85.87 o 
   0  14   5        5.76      -54.14     71.56 o 
   1  14   5       70.82       67.18    101.44 o 
  -9   0   6      385.31      419.24    165.98 o 
  -8   0   6      940.74      699.52    109.23 o 
  -7   0   6     1463.13     1628.98    143.01 o 
  -6   0   6      399.62      432.23     79.52 o 
  -5   0   6      739.32      701.34     93.70 o 
  -4   0   6     1577.55     1642.73    100.40 o 
  -3   0   6     4639.88     4689.47    193.74 o 
  -2   0   6      827.65     1032.70     70.46 o 
  -1   0   6     8838.21     8589.50    316.04 o 
   0   0   6     9749.55    10152.59    379.10 o 
   1   0   6      173.80      175.96     42.18 o 
   2   0   6     5443.98     4878.86    169.07 o 
   3   0   6     1882.45     1941.63    136.36 o 
   4   0   6     6299.84     6771.85    395.14 o 
   5   0   6      706.37      693.79    119.79 o 
   6   0   6      413.01      434.83    106.07 o 
   7   0   6       17.16      -24.08     61.21 o 
  -9   1   6      282.51      360.79     75.86 o 
  -8   1   6      333.15      347.76     55.46 o 
  -7   1   6     1189.87     1291.86     89.71 o 
  -6   1   6        1.19       35.57     23.41 o 
  -5   1   6      677.34      711.15     54.71 o 
  -4   1   6       17.43       11.48     14.39 o 
  -3   1   6     4050.48     4003.02    120.21 o 
  -2   1   6      259.42      279.02     28.57 o 
  -1   1   6      221.63      251.45     22.30 o 
   0   1   6       80.99       49.44     17.69 o 
   1   1   6      179.45      156.34     19.56 o 
   2   1   6       46.79       79.89     19.70 o 
   3   1   6     1839.77     1712.05     70.88 o 
   4   1   6      505.61      427.58     62.56 o 
   5   1   6     1465.75     1309.92    257.42 o 
   6   1   6       47.62       51.32     37.92 o 
   7   1   6      718.17      887.85    118.07 o 
  -9   2   6        0.23       69.33     53.77 o 
  -8   2   6        3.72       26.03     32.00 o 
  -7   2   6       10.78       12.86     25.14 o 
  -6   2   6        0.89       20.48     21.24 o 
  -5   2   6       19.60       29.72     18.45 o 
  -4   2   6     2115.03     1938.40     85.31 o 
  -3   2   6       25.83       75.35     15.87 o 
  -2   2   6     3583.49     3416.68    100.40 o 
  -1   2   6        9.84       34.96     20.53 o 
   0   2   6    10537.80    10819.85    283.61 o 
   1   2   6       85.06       80.58     19.03 o 
   2   2   6     1301.32     1195.79     99.19 o 
   3   2   6       26.78       48.62     15.57 o 
   4   2   6      527.97      548.35     57.65 o 
   5   2   6       42.01       35.58     31.63 o 
   6   2   6        1.32       37.43     35.48 o 
   7   2   6       51.94       -5.52     47.87 o 
  -8   3   6        4.40       72.07     45.05 o 
  -7   3   6       10.83       31.96     27.75 o 
  -6   3   6      120.79       94.70     32.10 o 
  -5   3   6        6.89       -2.54     16.63 o 
  -4   3   6       47.96       40.87     21.24 o 
  -3   3   6        1.03        1.24     11.76 o 
  -2   3   6      369.04      309.87     35.61 o 
  -1   3   6      110.43      186.08     31.45 o 
   0   3   6      508.81      648.90     38.47 o 
   2   3   6       88.85      101.50     23.59 o 
   3   3   6       81.84      289.96     40.44 o 
   4   3   6       21.49       24.40     21.33 o 
   5   3   6       62.93       17.47     27.69 o 
   6   3   6        0.33       -6.67     37.23 o 
   7   3   6        0.02       30.68     47.98 o 
  -8   4   6        3.37       20.73     39.42 o 
  -7   4   6        1.75       12.59     31.59 o 
  -6   4   6       93.22      178.66     41.54 o 
  -5   4   6        4.57       -0.22     16.65 o 
  -4   4   6     1400.05     1463.02     66.70 o 
  -2   4   6     1000.54     1005.03     63.28 o 
  -1   4   6     2757.98     3497.07    134.69 o 
   0   4   6     5694.42     5409.78    157.71 o 
   1   4   6     1535.00     1756.00    113.20 o 
   2   4   6     2550.55     2319.48     92.06 o 
   3   4   6      211.07      307.11     44.33 o 
   4   4   6      967.66      863.29     89.68 o 
   5   4   6       74.65       20.22     38.93 o 
   6   4   6        6.56      -49.86     54.97 o 
   7   4   6       53.56       66.33     59.52 o 
  -8   5   6       45.44       10.65     48.73 o 
  -7   5   6     1375.52     1320.49    111.79 o 
  -6   5   6        4.75       29.84     27.32 o 
  -5   5   6     1554.66     1571.71     99.78 o 
  -4   5   6       97.36      102.39     22.43 o 
  -3   5   6     2783.75     2486.15     84.80 o 
  -2   5   6      273.00      270.49     20.69 o 
   0   5   6        1.05        6.62     19.02 o 
   1   5   6        7.47       21.43     16.31 o 
   2   5   6      360.52      347.43     55.10 o 
   3   5   6      643.32      628.84     74.72 o 
   4   5   6      767.00      831.87     90.82 o 
   5   5   6      773.47      847.39     81.98 o 
   6   5   6       36.28       52.03     42.82 o 
   7   5   6      385.40      669.04    223.64 o 
  -8   6   6      304.66      231.24     78.45 o 
  -7   6   6      242.18      400.79     86.27 o 
  -6   6   6      585.35      577.49    142.95 o 
  -5   6   6      997.16     1200.84    117.53 o 
  -4   6   6     2723.69     2646.16    151.82 o 
  -3   6   6     3613.45     3259.19    131.04 o 
  -2   6   6      705.24      740.15     60.30 o 
  -1   6   6     1205.57     1121.26     63.35 o 
   0   6   6     6304.90     6669.12    191.11 o 
   1   6   6      213.91      204.81     29.62 o 
   2   6   6     1310.26     1236.61    163.90 o 
   3   6   6     1208.02     1201.96     86.25 o 
   4   6   6     1043.60     1258.96    113.86 o 
   5   6   6      554.71      589.33     63.86 o 
   6   6   6       15.19      -15.85     36.88 o 
   7   6   6       43.05       -4.13     52.75 o 
  -7   7   6      454.29      367.92    117.02 o 
  -6   7   6        0.54      -20.28     31.11 o 
  -5   7   6      702.73      746.78     95.99 o 
  -4   7   6       66.26      114.77     43.09 o 
  -3   7   6     2580.58     2531.24    220.84 o 
  -2   7   6       13.56       27.32     29.61 o 
  -1   7   6     1343.48     1314.45    105.15 o 
   0   7   6       80.35       79.45     57.73 o 
   1   7   6      948.81      984.20     69.91 o 
   2   7   6       41.13       -7.94     25.29 o 
   3   7   6      539.30      617.64    159.07 o 
   4   7   6      408.53      358.89     66.62 o 
   5   7   6       32.66       35.63     45.81 o 
   6   7   6      135.75      103.71     96.92 o 
  -7   8   6       25.46       -1.01     45.70 o 
  -6   8   6       29.60       66.79     43.86 o 
  -5   8   6      343.80      290.39     64.51 o 
  -4   8   6     1249.51     1146.17    111.33 o 
  -3   8   6        7.99       79.59     58.47 o 
  -2   8   6     1604.85     1690.29    253.46 o 
  -1   8   6        0.94       38.66     40.11 o 
   0   8   6     3298.33     3540.21    367.40 o 
   1   8   6      102.31       67.87     26.73 o 
   2   8   6     1132.43     1174.33    138.68 o 
   3   8   6      453.86      490.11     71.61 o 
   4   8   6      615.14      567.85     81.56 o 
   5   8   6      622.76      617.70     95.01 o 
   6   8   6        2.54       15.46     60.00 o 
  -7   9   6       23.22       33.71     52.62 o 
  -6   9   6       10.93      -13.57     42.38 o 
  -5   9   6      281.89      291.30    104.10 o 
  -4   9   6        4.50       -2.64     33.63 o 
  -3   9   6      495.30      505.55     88.86 o 
  -2   9   6      102.02      124.93     80.06 o 
  -1   9   6       50.06       80.48     63.81 o 
   0   9   6       60.86       44.96     50.01 o 
   1   9   6       14.42       17.68     54.05 o 
   2   9   6       11.46       -3.56     28.92 o 
   3   9   6      152.46       95.23     43.06 o 
   4   9   6        0.49      -10.68     81.03 o 
   5   9   6       38.92       11.20     72.87 o 
  -6  10   6       53.64      131.09     61.03 o 
  -5  10   6       52.59      124.59     52.76 o 
  -4  10   6        3.33      -76.01     50.68 o 
  -3  10   6      110.51       85.70     65.50 o 
  -2  10   6      546.04      810.55    149.18 o 
  -1  10   6        8.56       32.08     60.03 o 
   0  10   6     2853.94     3442.91    280.23 o 
   1  10   6       60.24       46.81     63.81 o 
   2  10   6     1134.21     1049.29    175.93 o 
   3  10   6       49.68       35.14     39.76 o 
   4  10   6       68.04       12.71     45.96 o 
   5  10   6        9.51      -39.28     49.74 o 
  -5  11   6      399.57      479.11    126.11 o 
  -4  11   6        9.63       89.91     68.95 o 
  -3  11   6      829.04      862.66    162.80 o 
  -2  11   6        3.69       17.60     60.87 o 
  -1  11   6      214.86      179.57     87.89 o 
   0  11   6      237.14      373.45    115.33 o 
   1  11   6       27.96      -67.06     44.71 o 
   2  11   6      238.80      213.49     96.48 o 
   3  11   6      105.41       30.73     77.70 o 
   4  11   6      115.63       88.31     78.55 o 
  -5  12   6      267.38      454.78    131.59 o 
  -4  12   6      707.64     1018.65    182.16 o 
  -3  12   6      760.01      732.84    157.94 o 
  -2  12   6      348.40      587.29    135.63 o 
  -1  12   6      450.58      329.34    110.79 o 
   0  12   6      560.95      610.02    150.61 o 
   1  12   6        3.71      -29.72     64.41 o 
   2  12   6      143.35       93.19     77.54 o 
   3  12   6      121.82      -31.65     75.69 o 
  -3  13   6      498.78      377.91    126.95 o 
  -2  13   6       16.70       27.28     79.22 o 
  -1  13   6      275.90      111.04     89.32 o 
   0  13   6       14.80        1.43     79.30 o 
   1  13   6      270.52      173.43    105.91 o 
   2  13   6       52.91      121.90     99.76 o 
  -1  14   6        0.28      -99.58     71.47 o 
   0  14   6      712.43     1107.12    201.61 o 
  -9   1   7        6.22       -0.31     48.47 o 
  -8   1   7       41.65       14.22     34.02 o 
  -7   1   7      620.11      686.84     68.50 o 
  -6   1   7       35.25       42.35     24.06 o 
  -5   1   7     1095.92     1119.60    110.58 o 
  -4   1   7      424.70      371.49     35.72 o 
  -3   1   7      507.38      574.57     38.16 o 
  -2   1   7      298.65      360.37     46.99 o 
  -1   1   7       42.54       53.42     17.06 o 
   0   1   7      164.61      199.67     26.54 o 
   2   1   7      224.66      346.10     32.15 o 
   3   1   7      662.24     1264.28    129.64 o 
   4   1   7      909.10      888.96     93.98 o 
   5   1   7      243.03      216.40     53.36 o 
   6   1   7      297.42      340.92     89.36 o 
   7   1   7        4.90      -47.44     39.95 o 
  -8   2   7       18.69      -10.46     36.22 o 
  -7   2   7      694.44      784.51     77.77 o 
  -6   2   7       26.34       42.04     23.96 o 
  -5   2   7       11.10       31.65     18.19 o 
  -4   2   7       28.01       30.62     16.26 o 
  -3   2   7      610.86      616.68     39.30 o 
  -2   2   7     1821.66     1852.91     63.61 o 
  -1   2   7      465.95      404.92     29.14 o 
   0   2   7    11601.33    12717.80    289.71 o 
   1   2   7     1236.01     1214.93     61.38 o 
   2   2   7     3205.48     3432.95    121.90 o 
   3   2   7     1851.28     1692.27     77.62 o 
   4   2   7      744.61      740.81     67.37 o 
   5   2   7     1500.15     1497.72    126.99 o 
   6   2   7       16.35        5.38     41.29 o 
   7   2   7      529.37      685.95    109.54 o 
  -8   3   7       62.46        7.67     40.31 o 
  -7   3   7      236.36      220.87     49.65 o 
  -6   3   7      623.09      805.27     80.67 o 
  -5   3   7      132.06      109.05     25.21 o 
  -4   3   7    12444.52    11734.13    312.78 o 
  -3   3   7      459.76      465.47     55.87 o 
  -2   3   7    15573.72    15715.97    472.03 o 
  -1   3   7     1049.26     1081.23     70.50 o 
   0   3   7    20885.37    21347.97    537.24 o 
   1   3   7     2744.01     2536.19     95.83 o 
   2   3   7     1646.24     1594.05     78.58 o 
   3   3   7      980.71     1117.54     75.43 o 
   4   3   7     1487.52     1407.57     97.76 o 
   5   3   7      208.42      101.12     38.58 o 
   6   3   7        7.85      -18.80     38.22 o 
   7   3   7       52.13       64.58     55.36 o 
  -8   4   7       57.14       25.20     43.37 o 
  -7   4   7      472.19      518.41    150.63 o 
  -6   4   7       30.47       31.06     29.21 o 
  -5   4   7      409.32      339.25     54.67 o 
  -4   4   7      873.54     1008.00     75.21 o 
  -3   4   7     4063.49     4082.50    122.81 o 
  -2   4   7     1879.53     1957.16     93.61 o 
  -1   4   7     3204.77     3083.57    128.42 o 
   0   4   7     2694.67     3000.64    101.96 o 
   1   4   7     1781.39     1592.98     88.19 o 
   2   4   7      251.84      358.11     50.81 o 
   3   4   7     1279.43     1223.52     87.07 o 
   4   4   7      359.61      470.53     62.10 o 
   5   4   7      820.60     1014.42     90.09 o 
   6   4   7       53.93       15.97     46.15 o 
   7   4   7      521.44      540.81    169.60 o 
  -8   5   7       56.57       30.91     52.29 o 
  -7   5   7      823.67      890.22    147.48 o 
  -6   5   7       32.92       57.18     32.52 o 
  -5   5   7     1175.23     1263.97     91.34 o 
  -4   5   7      588.83      633.24    126.26 o 
  -3   5   7     1749.89     1860.81     95.31 o 
  -2   5   7        6.77       -6.15     22.18 o 
  -1   5   7      124.77      184.32     37.47 o 
   0   5   7      152.81      134.16     60.14 o 
   1   5   7      276.30      399.36     39.90 o 
   2   5   7        3.15       25.05     19.98 o 
   3   5   7      452.54      663.26     86.85 o 
   4   5   7      727.23      640.94    110.34 o 
   5   5   7       13.28       77.29     34.40 o 
   6   5   7      272.16      286.78     66.52 o 
   7   5   7       15.82       18.99     55.12 o 
  -8   6   7       10.46        0.69     51.63 o 
  -7   6   7       16.80       10.20     43.22 o 
  -6   6   7       47.93       77.14     43.45 o 
  -5   6   7       45.69       64.37     39.69 o 
  -4   6   7        1.39       34.68     32.90 o 
  -3   6   7       99.44       93.66     41.30 o 
  -2   6   7        2.18      -25.26     29.94 o 
  -1   6   7        0.28       21.45     47.24 o 
   0   6   7       52.86       93.87     28.20 o 
   2   6   7        1.22      -28.50     19.00 o 
   3   6   7      191.20      195.19     38.48 o 
   4   6   7       66.35       48.01     30.25 o 
   5   6   7      114.42      140.25     42.75 o 
   6   6   7        5.78       21.69     40.58 o 
  -7   7   7      478.19      351.49     78.30 o 
  -6   7   7       11.59        9.14     43.65 o 
  -5   7   7     1102.81     1174.77    120.50 o 
  -4   7   7      283.59      373.00     74.80 o 
  -3   7   7      198.00      297.29     56.90 o 
  -2   7   7       14.23       46.60     37.08 o 
  -1   7   7      651.73      705.82     84.38 o 
   0   7   7      109.49      115.86     53.35 o 
   1   7   7     1064.06     1012.29     98.64 o 
   2   7   7       38.44       13.10     38.88 o 
   3   7   7       42.41       92.37     33.08 o 
   4   7   7      170.64      326.91     67.39 o 
   5   7   7       11.56      -11.86     40.17 o 
   6   7   7       30.47       33.00     45.91 o 
  -7   8   7      414.72      498.12    219.48 o 
  -6   8   7       23.35      -24.69     35.50 o 
  -5   8   7      258.14      238.23     62.14 o 
  -4   8   7      143.92      175.11     54.56 o 
  -3   8   7      496.25      361.06    101.99 o 
  -2   8   7       36.92      113.29     48.35 o 
  -1   8   7      358.09      310.19     65.88 o 
   0   8   7      265.13      380.92     94.21 o 
   1   8   7     1304.12     1505.32    172.82 o 
   2   8   7      246.95      193.27    123.04 o 
   3   8   7     1859.59     1594.98    124.64 o 
   4   8   7      420.95      405.58     73.29 o 
   5   8   7     1093.99      899.08    171.31 o 
   6   8   7       48.88       87.76     79.18 o 
  -7   9   7      318.25      232.41     73.41 o 
  -6   9   7      320.93      394.56     82.00 o 
  -5   9   7      334.48      381.13     77.74 o 
  -4   9   7     2736.39     2388.81    169.20 o 
  -3   9   7      287.78      196.75    127.46 o 
  -2   9   7     2987.13     3318.21    185.67 o 
  -1   9   7      101.53      116.60     68.61 o 
   0   9   7     4808.81     5381.64    374.34 o 
   1   9   7      173.81       61.12     63.39 o 
   2   9   7     1045.16     1112.68    174.92 o 
   3   9   7      105.79       42.55     36.73 o 
   4   9   7      774.71      790.28    101.34 o 
   5   9   7       68.73       -0.67     57.67 o 
  -6  10   7       83.96       46.33     52.39 o 
  -5  10   7       38.54       70.52     48.38 o 
  -4  10   7       58.11       26.01     61.62 o 
  -3  10   7       51.62       -5.81     57.92 o 
  -2  10   7       34.94       49.50     66.17 o 
  -1  10   7      390.42      377.74    109.27 o 
   0  10   7      465.58      383.97    114.15 o 
   1  10   7      741.10      622.06    136.55 o 
   2  10   7      197.79      225.29     92.10 o 
   3  10   7      786.55      713.74    150.44 o 
   4  10   7       70.10      173.85     91.59 o 
   5  10   7      405.85      197.23     75.79 o 
  -5  11   7       31.35      -94.57     63.05 o 
  -4  11   7      189.59      145.39     87.64 o 
  -3  11   7       72.74      193.12     89.83 o 
  -2  11   7      133.96       83.01     76.53 o 
  -1  11   7       27.11        8.08     65.92 o 
   0  11   7      213.09      139.50     87.47 o 
   1  11   7        0.40      -75.76     50.51 o 
   2  11   7      164.69       15.24     73.16 o 
   3  11   7      105.31       54.89     74.08 o 
   4  11   7      431.15      399.39    131.50 o 
  -4  12   7       16.54      -27.53     73.08 o 
  -3  12   7       19.60       44.62     85.37 o 
  -2  12   7       11.37      -39.73     60.53 o 
  -1  12   7       34.68      -80.57     53.71 o 
   0  12   7        0.00       -4.88     65.83 o 
   1  12   7       22.83       78.80     85.79 o 
   2  12   7       11.76       88.48     89.83 o 
   3  12   7       38.58       47.49     89.49 o 
  -3  13   7       49.67       60.45     90.67 o 
  -2  13   7        3.45      -58.93     74.00 o 
  -1  13   7        1.62       49.92     83.01 o 
   0  13   7        3.00      132.60     92.35 o 
   1  13   7       54.01       17.26     72.32 o 
   2  13   7       18.09      -41.00     72.23 o 
  -8   0   8      255.06      272.59     76.75 o 
  -7   0   8      790.82      749.02     99.91 o 
  -6   0   8      191.90      126.52     54.93 o 
  -5   0   8      906.20      972.62     88.68 o 
  -4   0   8     2213.92     2005.40    115.61 o 
  -3   0   8      311.88      337.84     46.84 o 
  -2   0   8     1878.61     2083.53    105.57 o 
  -1   0   8     2242.96     2120.82    108.75 o 
   0   0   8    10038.94    10603.79    406.71 o 
   1   0   8      595.54      565.88     76.27 o 
   2   0   8      661.93      664.07     55.55 o 
   3   0   8       44.17        6.63     29.48 o 
   4   0   8     2550.63     2576.41    168.30 o 
   5   0   8       89.41      127.29     59.52 o 
   6   0   8      655.41      809.46    151.12 o 
   7   0   8      160.08      200.70     91.34 o 
  -8   1   8       11.39       32.83     40.34 o 
  -7   1   8      386.16      444.44     54.83 o 
  -6   1   8        9.48       17.08     23.61 o 
  -5   1   8        2.89        4.08     19.08 o 
  -4   1   8      841.13      845.83     52.38 o 
  -3   1   8      468.70      449.36     36.17 o 
  -2   1   8     1118.15     1029.62     48.99 o 
  -1   1   8     3147.61     2857.47     94.92 o 
   0   1   8     2808.25     2562.92    116.80 o 
   1   1   8    10193.74     9104.00    223.40 o 
   2   1   8       69.09       28.18     15.44 o 
   3   1   8     4234.36     3966.45    134.97 o 
   4   1   8       11.55       15.78     24.06 o 
   5   1   8      779.54      992.89    106.57 o 
   6   1   8       13.44       10.96     36.68 o 
   7   1   8      269.09      285.12     74.29 o 
  -8   2   8       81.05       25.46     40.92 o 
  -7   2   8       23.19       12.72     32.19 o 
  -6   2   8      606.90      569.49     68.51 o 
  -5   2   8        0.36       18.34     18.50 o 
  -4   2   8     3611.58     3549.15    117.69 o 
  -3   2   8       15.15       28.79     19.99 o 
  -2   2   8     1461.34     1402.17     56.48 o 
   0   2   8      889.71      899.74     76.05 o 
   1   2   8      207.01      305.45     40.72 o 
   2   2   8       98.95       45.54     32.51 o 
   3   2   8      611.78      788.36     90.11 o 
   4   2   8       41.14       20.25     22.30 o 
   5   2   8      428.67      407.09    112.48 o 
   6   2   8       11.00       22.56     53.29 o 
   7   2   8      148.29       75.87     56.49 o 
  -8   3   8        1.76        0.26     35.65 o 
  -7   3   8        0.67      -19.00     30.46 o 
  -6   3   8       10.70       15.08     27.28 o 
  -5   3   8       52.15       13.03     23.13 o 
  -4   3   8      217.51      245.97     40.95 o 
  -3   3   8       74.53       91.49     17.78 o 
  -2   3   8      303.67      231.85     38.47 o 
   0   3   8      112.67      170.08     24.69 o 
   1   3   8      635.43      888.82     56.62 o 
   2   3   8        1.98       23.31     18.18 o 
   3   3   8       24.05      415.96    134.40 o 
   4   3   8       54.54       42.07     25.16 o 
   5   3   8        1.09        8.07     27.90 o 
   6   3   8       51.08       70.48     47.83 o 
   7   3   8        9.36       39.16     50.73 o 
  -8   4   8      112.23      102.86     48.30 o 
  -7   4   8       58.55       19.72     37.46 o 
  -6   4   8      351.41      434.04     60.28 o 
  -5   4   8      191.25      206.60     41.42 o 
  -4   4   8     1559.85     1593.68     97.26 o 
  -3   4   8      374.80      347.86     62.29 o 
  -2   4   8     1350.40     1556.70     88.56 o 
  -1   4   8      258.71      452.03     54.89 o 
   0   4   8     1430.52     1657.25     72.12 o 
   1   4   8      932.69     1003.96     61.16 o 
   2   4   8       78.76       76.18     30.39 o 
   3   4   8     1045.28     1008.64     82.38 o 
   4   4   8       20.28        4.29     33.59 o 
   5   4   8      125.09       92.88     38.92 o 
   6   4   8       26.90       19.59     33.03 o 
  -8   5   8       47.65       25.65     53.46 o 
  -7   5   8      334.46      279.54     71.14 o 
  -6   5   8       21.92       -9.67     27.56 o 
  -5   5   8        7.89      -10.38     24.47 o 
  -4   5   8      374.72      340.31     51.72 o 
  -3   5   8       78.72       85.01     29.92 o 
  -2   5   8     1072.06     1067.78     77.00 o 
  -1   5   8      955.54      991.14     77.74 o 
   0   5   8     3326.23     3281.32    113.81 o 
   1   5   8     4735.97     4449.47    147.77 o 
   2   5   8      158.34      101.91     27.17 o 
   3   5   8     2131.89     2104.73    133.13 o 
   4   5   8        6.85        9.50     26.08 o 
   5   5   8      338.77      311.79     53.51 o 
   6   5   8       12.57      -37.69     35.03 o 
  -8   6   8      331.48      278.11     77.40 o 
  -7   6   8      747.73      969.18    142.65 o 
  -6   6   8      425.36      396.32     74.74 o 
  -5   6   8      444.06      523.20     82.66 o 
  -4   6   8     2273.23     2051.26    145.35 o 
  -3   6   8        4.88       17.64     32.63 o 
  -2   6   8      750.61      878.26     73.29 o 
  -1   6   8     1845.13     1754.72    119.37 o 
   0   6   8     1105.69     1140.70    134.35 o 
   1   6   8     1014.74      863.58     60.04 o 
   2   6   8       49.01      -25.07     20.41 o 
   3   6   8       84.80       96.20     56.33 o 
   4   6   8      652.88      850.02     85.90 o 
   5   6   8        9.90       15.91     34.50 o 
   6   6   8      307.77      513.28     77.80 o 
  -7   7   8      341.55      385.15     84.65 o 
  -6   7   8       57.73       40.71     73.07 o 
  -5   7   8      152.42      133.76     53.78 o 
  -4   7   8      455.58      341.47     63.97 o 
  -3   7   8     1032.74     1239.95    126.23 o 
  -2   7   8      349.04      291.16    120.81 o 
  -1   7   8     1197.52     1036.78    113.09 o 
   0   7   8     1069.33     1173.58    121.16 o 
   1   7   8      505.16      448.05     62.77 o 
   2   7   8      244.64      260.99     51.41 o 
   3   7   8       35.53       63.86     31.25 o 
   4   7   8       66.53       99.32     54.05 o 
   5   7   8       14.19       63.82     48.61 o 
   6   7   8        0.56      -15.75     45.43 o 
  -7   8   8        0.14       15.86     50.37 o 
  -6   8   8      451.22      289.78    192.96 o 
  -5   8   8        0.39       15.52     36.18 o 
  -4   8   8     1480.98     1485.76    130.84 o 
  -3   8   8      100.39      160.20     52.02 o 
  -2   8   8     1118.29     1199.02    114.84 o 
  -1   8   8      414.95      639.16    168.20 o 
   0   8   8     1507.24     1725.18    148.51 o 
   1   8   8     2069.28     1879.00    297.36 o 
   2   8   8        8.15       45.50     40.89 o 
   3   8   8      929.87     1000.57    100.16 o 
   4   8   8       68.73      105.34     74.29 o 
   5   8   8       59.30      139.16     80.15 o 
  -6   9   8       42.92        0.76     46.11 o 
  -5   9   8       81.49      142.58     53.55 o 
  -4   9   8        6.49       89.07     48.66 o 
  -3   9   8        8.44       13.19     42.08 o 
  -2   9   8       43.85       11.45     44.54 o 
  -1   9   8       45.24       11.88     87.26 o 
   0   9   8        0.68       40.92     63.98 o 
   1   9   8       42.28       75.35     63.90 o 
   2   9   8      120.87      138.32     74.00 o 
   3   9   8       29.78      154.23     79.05 o 
   4   9   8        6.90      -26.68     70.80 o 
   5   9   8       22.12      -22.13     98.62 o 
  -6  10   8      112.69      147.37     57.64 o 
  -5  10   8       13.48      -43.33     41.07 o 
  -4  10   8     1084.45     1183.00    126.70 o 
  -3  10   8        4.20      118.78     76.86 o 
  -2  10   8      989.49      974.45    161.88 o 
  -1  10   8       44.35      213.49     84.94 o 
   0  10   8       85.00        7.83     61.62 o 
   1  10   8       93.20       85.70     75.94 o 
   2  10   8      178.09      142.11     81.33 o 
   3  10   8      298.38      170.31     83.09 o 
   4  10   8       75.12      153.14    103.55 o 
  -5  11   8       40.22      -25.51     65.50 o 
  -4  11   8      328.74      118.95     86.80 o 
  -3  11   8       57.23      108.01     85.79 o 
  -2  11   8      537.46      813.16    161.39 o 
  -1  11   8      160.39      125.18     83.18 o 
   0  11   8      497.25      561.10    141.35 o 
   1  11   8      738.05      851.47    171.64 o 
   2  11   8       13.25       -1.01     73.92 o 
   3  11   8      513.58      543.00    146.49 o 
  -4  12   8      310.54      284.04    116.93 o 
  -3  12   8       35.02       -1.09     79.98 o 
  -2  12   8       37.45       42.43     77.96 o 
  -1  12   8      100.34      -80.81     53.87 o 
   0  12   8      378.77      553.53    149.01 o 
   1  12   8       55.14       45.97     80.99 o 
   2  12   8      217.37      134.53     97.40 o 
  -3  13   8      245.87      251.97    113.31 o 
  -2  13   8      116.27      104.31    106.33 o 
  -1  13   8      379.73      278.91    110.03 o 
   0  13   8      322.54      352.07    131.34 o 
   1  13   8      473.91      918.22    191.09 o 
  -8   1   9       26.18        1.68     39.07 o 
  -7   1   9      134.80      119.93     43.23 o 
  -6   1   9        3.43       31.62     35.85 o 
  -5   1   9        6.81       18.00     19.10 o 
  -4   1   9      120.57      132.37     25.68 o 
  -3   1   9        2.69       61.36     23.05 o 
  -2   1   9      904.94      935.24     48.64 o 
   0   1   9      909.86      867.31     55.12 o 
   1   1   9      505.36      927.79     49.54 o 
   2   1   9     1207.61     1286.05     64.70 o 
   3   1   9       69.63      152.60     26.86 o 
   4   1   9     1408.22     1283.55     98.14 o 
   5   1   9      227.44      166.21     48.72 o 
   6   1   9      173.76      312.93     72.93 o 
  -8   2   9       68.55       48.94     41.10 o 
  -7   2   9      193.94      200.49     53.27 o 
  -6   2   9      420.93      366.49     56.01 o 
  -5   2   9      140.66      187.72     38.11 o 
  -4   2   9     4188.65     3934.93    157.98 o 
  -3   2   9     1181.50     1102.38     58.03 o 
  -2   2   9     4309.68     4561.00    135.67 o 
  -1   2   9     1242.28     1302.03     60.57 o 
   0   2   9     3615.83     3776.54    107.57 o 
   1   2   9     6655.66     6179.70    190.98 o 
   2   2   9       78.74       91.40     36.95 o 
   3   2   9     3095.05     2916.70     96.51 o 
   4   2   9       29.28       18.21     41.38 o 
   5   2   9      107.22       93.59     43.81 o 
   6   2   9      104.06      126.22     54.82 o 
  -8   3   9      805.16      763.53     95.81 o 
  -7   3   9      110.97       87.45     41.98 o 
  -6   3   9     2504.14     2467.69    175.82 o 
  -5   3   9      230.47      219.79     64.04 o 
  -4   3   9     6167.04     6264.51    226.09 o 
  -3   3   9     2781.07     2533.58    173.72 o 
  -2   3   9     1140.16     1145.80     77.70 o 
  -1   3   9     2379.14     2269.36    104.33 o 
   0   3   9     2189.99     2279.75    154.41 o 
   1   3   9     2565.44     2323.41     97.08 o 
   2   3   9       21.85      -20.22     19.34 o 
   3   3   9     1818.70     1627.00     95.77 o 
   4   3   9      517.56      681.28     61.94 o 
   5   3   9      121.46      111.61     39.00 o 
   6   3   9      179.73      132.04     57.62 o 
  -8   4   9      168.59      161.81     53.01 o 
  -7   4   9      428.15      453.89     70.08 o 
  -6   4   9      755.84      639.31     74.04 o 
  -5   4   9      606.11      609.82     65.66 o 
  -4   4   9     2246.89     2200.25    155.11 o 
  -3   4   9     2149.16     2081.75    108.47 o 
  -2   4   9      589.15      699.93     65.84 o 
  -1   4   9     1510.70     1381.14     94.08 o 
   0   4   9      978.03     1163.69     70.56 o 
   1   4   9     2920.11     2851.94    111.13 o 
   2   4   9      144.54      135.12     42.86 o 
   3   4   9     1812.81     1873.49    144.37 o 
   4   4   9       46.88       46.45     28.14 o 
   5   4   9      523.74      813.13     88.83 o 
   6   4   9        0.43       24.86     38.47 o 
  -8   5   9       19.71       36.63     55.83 o 
  -7   5   9      364.37      322.02     76.85 o 
  -6   5   9        1.66       10.18     29.51 o 
  -5   5   9      120.29       40.74     31.34 o 
  -4   5   9       30.63       32.36     28.57 o 
  -3   5   9        1.96       19.55     27.44 o 
  -2   5   9       84.60      118.65     36.66 o 
  -1   5   9      616.30     1062.40     88.28 o 
   0   5   9      685.11      829.28    111.86 o 
   2   5   9      551.00      582.79     55.21 o 
   3   5   9      200.07       90.13     59.99 o 
   4   5   9     1090.45     1065.04     95.26 o 
   5   5   9      184.15      166.52     45.30 o 
   6   5   9      332.61      398.87    129.14 o 
  -8   6   9        0.19       -2.88     56.99 o 
  -7   6   9       14.00      106.24     53.72 o 
  -6   6   9        0.95      -22.32     35.50 o 
  -5   6   9        0.30       14.62     36.16 o 
  -4   6   9        2.23       15.78     35.19 o 
  -3   6   9       33.15      140.75     45.01 o 
  -2   6   9       17.29       21.14     30.57 o 
  -1   6   9      122.84      249.85     48.89 o 
   0   6   9       15.05       65.09     51.30 o 
   1   6   9      411.90      456.36     65.01 o 
   2   6   9        0.48      -33.92     22.61 o 
   3   6   9      164.12      183.10     40.45 o 
   4   6   9       23.58       -6.61     31.71 o 
   5   6   9        9.91      -18.61     34.37 o 
   6   6   9        5.71       41.75     46.70 o 
  -7   7   9       86.56      125.11     61.93 o 
  -6   7   9        4.86        9.68     42.33 o 
  -5   7   9       57.51       84.91     47.44 o 
  -4   7   9        9.65      -24.01     32.67 o 
  -3   7   9      488.33      606.64     86.46 o 
  -2   7   9        0.65        9.91     37.36 o 
  -1   7   9      126.06      267.53     64.51 o 
   0   7   9       42.52      100.24     53.66 o 
   1   7   9      115.12      158.93     45.53 o 
   2   7   9        1.00      -36.63     37.94 o 
   3   7   9      455.56      398.42     56.72 o 
   4   7   9      381.57      337.08     58.54 o 
   5   7   9      150.04       54.13     57.41 o 
  -7   8   9      109.01        2.62     51.02 o 
  -6   8   9      124.00      135.22     59.56 o 
  -5   8   9      123.31      138.64    127.37 o 
  -4   8   9      308.17      218.68     69.16 o 
  -3   8   9     1208.73     1305.05    127.72 o 
  -2   8   9      282.62      338.93     71.88 o 
  -1   8   9     2247.13     2635.02    183.83 o 
   0   8   9     1305.36     1264.60    135.01 o 
   1   8   9     3447.40     3455.19    219.99 o 
   2   8   9      259.03      150.73     58.17 o 
   3   8   9     1578.42     1325.73    193.53 o 
   4   8   9       17.16       47.06     76.95 o 
   5   8   9      271.35      200.71    121.40 o 
  -6   9   9      563.49      488.31     89.16 o 
  -5   9   9       18.91       22.75     44.06 o 
  -4   9   9     1735.06     1788.90    303.72 o 
  -3   9   9      249.39      243.30     66.60 o 
  -2   9   9      745.06      807.57    140.80 o 
  -1   9   9      347.33      457.28     90.58 o 
   0   9   9     1130.56     1711.78    216.68 o 
   1   9   9      829.39     1023.78    171.64 o 
   2   9   9       99.22       95.30     76.36 o 
   3   9   9      825.01      723.92    154.40 o 
   4   9   9      256.96      336.08    124.17 o 
  -6  10   9       30.77       -5.43     51.90 o 
  -5  10   9       35.64       17.43     49.26 o 
  -4  10   9      369.07      419.48    178.73 o 
  -3  10   9      552.67      924.70    166.84 o 
  -2  10   9      442.25      238.17     91.85 o 
  -1  10   9      918.94      733.69    148.84 o 
   0  10   9      317.26      315.37    107.59 o 
   1  10   9     1299.85     1714.81    230.90 o 
   2  10   9       44.51      153.90     78.13 o 
   3  10   9      611.19      621.21    145.14 o 
   4  10   9       55.56      -25.51     80.82 o 
  -5  11   9       10.19       45.97     80.65 o 
  -4  11   9       23.86       50.26     73.24 o 
  -3  11   9       34.46       56.91     78.04 o 
  -2  11   9       49.93       14.31     68.11 o 
  -1  11   9       52.67      202.21     95.38 o 
   0  11   9      647.15      626.52    149.35 o 
   1  11   9       28.37      -46.56     56.32 o 
   2  11   9      549.70      684.02    162.99 o 
   3  11   9        2.14      -34.26     75.43 o 
  -4  12   9        0.04      158.69     97.40 o 
  -3  12   9        7.54       48.66     71.56 o 
  -2  12   9        0.38      -91.92     61.28 o 
  -1  12   9       38.15       44.28     75.85 o 
   0  12   9        6.08       60.11     85.37 o 
   1  12   9       21.78      -20.88     82.42 o 
   2  12   9        1.80      124.85     99.68 o 
  -2  13   9       73.93        3.54     78.21 o 
  -1  13   9       69.15      193.88    101.86 o 
   0  13   9       12.51       -9.51     88.73 o 
  -8   0  10      110.89      108.35     90.33 o 
  -7   0  10       89.89      121.31     76.70 o 
  -6   0  10       80.40       58.59     58.51 o 
  -5   0  10      122.40      102.81     41.22 o 
  -4   0  10     1390.78     1275.12     96.41 o 
  -3   0  10      237.69      223.23     44.49 o 
  -2   0  10      706.32     1058.18    143.57 o 
  -1   0  10      826.90      854.07     95.00 o 
   0   0  10     7025.49     7333.97    309.53 o 
   1   0  10      654.89      731.38     84.87 o 
   2   0  10     2895.70     2905.14    127.18 o 
   3   0  10      680.80      758.90     72.89 o 
   4   0  10     3226.01     2878.52    211.71 o 
   5   0  10      681.71      841.70    143.21 o 
   6   0  10      381.59      449.73    118.28 o 
  -8   1  10      182.22      207.64     98.21 o 
  -7   1  10      163.36      301.36     57.59 o 
  -6   1  10      454.27      368.06     54.93 o 
  -5   1  10      796.19      931.19    155.10 o 
  -4   1  10     1315.25     1232.81     66.99 o 
  -3   1  10     7678.44     7432.16    228.94 o 
  -2   1  10       13.42        3.57     16.42 o 
  -1   1  10     4751.96     4409.08    141.02 o 
   0   1  10       52.06       54.67     23.79 o 
   1   1  10     2271.21     1975.92     86.26 o 
   2   1  10       40.69       28.85     21.04 o 
   3   1  10      715.21      728.42     58.56 o 
   4   1  10      512.35      476.93     49.86 o 
   5   1  10       57.10       25.96     56.03 o 
   6   1  10      183.71      241.55     70.55 o 
  -8   2  10      195.43      190.47     75.39 o 
  -7   2  10        7.10       26.93     33.45 o 
  -6   2  10      277.62      210.29     44.84 o 
  -5   2  10        0.77        4.97     31.95 o 
  -4   2  10      384.89      342.11     49.06 o 
  -3   2  10      448.98      590.16     60.28 o 
  -2   2  10       33.17       48.75     45.46 o 
   0   2  10      151.32      178.59     43.04 o 
   1   2  10     2061.64     2123.25    125.20 o 
   2   2  10       79.30       69.97     26.36 o 
   3   2  10     1126.07     1195.61     80.22 o 
   4   2  10        6.86       53.54     28.05 o 
   5   2  10      150.81      189.22     56.78 o 
   6   2  10       21.15        7.16     45.78 o 
  -8   3  10       15.23       62.84     43.23 o 
  -7   3  10       19.78       17.20     32.99 o 
  -6   3  10       43.50       33.33     30.60 o 
  -5   3  10        8.57      -10.32     25.51 o 
  -4   3  10       83.34       72.10     45.55 o 
  -3   3  10      359.90      397.81     54.20 o 
  -2   3  10        7.51       29.85     30.63 o 
   0   3  10      105.95      210.35     30.09 o 
   2   3  10      217.24      328.10     43.08 o 
   3   3  10       21.82      192.26     51.20 o 
   4   3  10       26.67       90.16     31.38 o 
   5   3  10      107.54      115.90     78.73 o 
   6   3  10       27.61      116.06     60.40 o 
  -8   4  10       74.97       35.22     46.17 o 
  -7   4  10       26.42       61.95     39.28 o 
  -6   4  10      124.73       62.45     35.34 o 
  -5   4  10       68.07       75.24     33.72 o 
  -4   4  10      223.72      229.62     51.14 o 
  -3   4  10     1412.49     1465.46    141.55 o 
  -2   4  10        3.79       13.61     31.69 o 
  -1   4  10     3078.15     3165.53    148.36 o 
   0   4  10        6.72        0.42     40.78 o 
   1   4  10      808.30      846.29     61.85 o 
   2   4  10      116.93       67.67     35.20 o 
   3   4  10       43.69       36.69     27.64 o 
   4   4  10       19.58       24.78     25.01 o 
   5   4  10        7.44       44.20     36.81 o 
   6   4  10       30.11       30.70     49.56 o 
  -8   5  10      145.19      142.78     78.25 o 
  -7   5  10       70.61        6.99     45.30 o 
  -6   5  10      334.40      355.08     58.85 o 
  -5   5  10      333.84      232.95     47.71 o 
  -4   5  10     1238.62     1345.57     96.10 o 
  -3   5  10     3468.51     3346.84    147.68 o 
  -2   5  10       86.36       67.92     37.94 o 
  -1   5  10     1959.13     1962.35    121.40 o 
   0   5  10        3.17       12.32     35.89 o 
   1   5  10      816.29      920.20     90.42 o 
   2   5  10       71.38       70.77     27.35 o 
   3   5  10      216.99      182.54     40.17 o 
   4   5  10       35.45       53.47     67.25 o 
   5   5  10       55.97       -7.17     46.77 o 
   6   5  10       34.58      112.35     50.48 o 
  -7   6  10       38.53        6.44     45.89 o 
  -6   6  10       67.60       -9.19     40.55 o 
  -5   6  10      162.90      153.09     62.93 o 
  -4   6  10      186.59      116.68     98.08 o 
  -3   6  10       29.86      -14.76     41.51 o 
  -2   6  10       46.25       23.45     47.00 o 
  -1   6  10       21.60       72.26     38.83 o 
   0   6  10     1327.44     1429.70    109.48 o 
   1   6  10       82.25      173.36     48.62 o 
   2   6  10     1134.36     1139.09    103.07 o 
   3   6  10      501.32      632.99    108.66 o 
   4   6  10     2001.62     1846.19    144.34 o 
   5   6  10      408.25      533.16    163.57 o 
  -7   7  10      240.23      262.48    154.19 o 
  -6   7  10      240.19      106.23     77.37 o 
  -5   7  10      437.96      466.93     87.68 o 
  -4   7  10      535.22      566.54    172.63 o 
  -3   7  10      854.54      888.70    107.53 o 
  -2   7  10       93.37      101.91     60.87 o 
  -1   7  10        4.49        4.00     39.09 o 
   0   7  10       92.11      148.18     61.70 o 
   2   7  10        0.81      -53.52     35.68 o 
   3   7  10      130.62      212.98     65.40 o 
   4   7  10       72.27      243.32     78.17 o 
   5   7  10      100.62      102.09     51.43 o 
  -7   8  10       39.29       -8.75     89.15 o 
  -6   8  10      265.98      315.04     77.12 o 
  -5   8  10      118.85       71.50     49.51 o 
  -4   8  10      703.74      937.62    150.52 o 
  -3   8  10     1459.50     1601.52    284.95 o 
  -2   8  10        1.67       23.35     41.97 o 
  -1   8  10     1621.09     1908.26    238.27 o 
   0   8  10      206.25       11.22     56.15 o 
   1   8  10      532.10      648.25    106.21 o 
   2   8  10      318.70      247.01    185.67 o 
   3   8  10        3.84       74.76     65.67 o 
   4   8  10       31.88        6.40     61.88 o 
  -6   9  10        7.62      -60.54     41.92 o 
  -5   9  10        0.69       20.41     52.21 o 
  -4   9  10        0.50       -7.15     41.59 o 
  -3   9  10        5.98      148.74     63.56 o 
  -2   9  10      302.40      363.58     83.89 o 
  -1   9  10       41.71       77.48     58.89 o 
   0   9  10      139.44      151.62     81.91 o 
   1   9  10      132.71      160.97     76.78 o 
   2   9  10       32.30      -13.22     54.81 o 
   3   9  10      202.96      273.94    103.72 o 
   4   9  10       27.87      198.17    103.46 o 
  -5  10  10       31.02       -8.23     80.10 o 
  -4  10  10       18.57      -63.71     42.74 o 
  -3  10  10      217.26      295.07     97.66 o 
  -2  10  10       99.25       76.36     72.48 o 
  -1  10  10      615.33      835.56    160.97 o 
   0  10  10       76.74      -68.95     55.15 o 
   1  10  10      480.90      491.65    133.61 o 
   2  10  10       85.91      -37.38     60.87 o 
   3  10  10      107.31       32.75     67.43 o 
  -5  11  10       77.62      114.91     93.19 o 
  -4  11  10      281.22       66.34    103.97 o 
  -3  11  10      564.46      498.47    132.35 o 
  -2  11  10       10.32       58.01     75.77 o 
  -1  11  10      514.14      650.93    153.64 o 
   0  11  10        0.58        9.77     64.66 o 
   1  11  10      291.24      156.34     93.28 o 
   2  11  10       33.00      109.95     92.44 o 
  -3  12  10        5.92       36.87     91.85 o 
  -2  12  10      109.03      107.08     92.94 o 
  -1  12  10       26.23       64.99     94.88 o 
   0  12  10      616.10      744.64    176.29 o 
   1  12  10       83.49      177.21     99.76 o 
  -8   1  11       20.81       67.57     54.35 o 
  -7   1  11       15.81       30.83     43.35 o 
  -6   1  11      220.82      209.16     64.29 o 
  -5   1  11       54.95       97.42     36.18 o 
  -4   1  11        7.39       22.95     26.74 o 
  -3   1  11        9.11      122.99     65.08 o 
  -2   1  11      928.86     1013.37     57.57 o 
  -1   1  11      295.16      517.77     45.35 o 
   0   1  11     4501.35     4466.49    154.01 o 
   1   1  11      752.84      728.96     49.12 o 
   2   1  11     1311.81     1424.66    107.67 o 
   3   1  11      196.42      214.86     35.42 o 
   4   1  11      432.65      472.54     50.93 o 
   5   1  11       61.00       73.28     41.16 o 
   6   1  11        9.34      -19.90     43.43 o 
  -8   2  11      395.43      395.90     91.74 o 
  -7   2  11      261.71      203.34     54.51 o 
  -6   2  11      749.40      935.41     90.75 o 
  -5   2  11      177.58      158.42     42.16 o 
  -4   2  11     1427.75     1573.09    109.73 o 
  -3   2  11     3396.35     3117.77    149.59 o 
  -2   2  11       43.09       23.53     31.75 o 
  -1   2  11     2564.35     2822.57    141.93 o 
   0   2  11        3.80       17.34     17.30 o 
   1   2  11      221.66      410.21     49.87 o 
   2   2  11      147.75      128.03     56.44 o 
   3   2  11       13.74       44.55     23.41 o 
   4   2  11        5.79       17.12     24.69 o 
   5   2  11       42.52       58.48     45.15 o 
   6   2  11        8.03       53.08     52.65 o 
  -8   3  11      430.14      537.03    107.69 o 
  -7   3  11      651.74      789.53     92.06 o 
  -6   3  11      210.98      309.37     56.81 o 
  -5   3  11     1075.21     1292.31    127.40 o 
  -4   3  11      385.53      449.77     62.35 o 
  -3   3  11     4251.89     4071.28    213.32 o 
  -2   3  11        3.43       -0.64     31.28 o 
  -1   3  11     5509.96     5182.07    210.33 o 
   0   3  11     1838.67     1801.78    153.18 o 
   1   3  11     1663.98     1685.58     86.00 o 
   2   3  11      938.37      929.63     89.32 o 
   3   3  11      111.54      109.81     35.04 o 
   4   3  11     1598.25     1924.52    106.49 o 
   5   3  11      281.11      212.75     81.53 o 
   6   3  11      173.78      174.76     79.14 o 
  -8   4  11      380.78      350.35     69.92 o 
  -7   4  11      418.68      566.02     81.91 o 
  -6   4  11      368.99      477.12     69.65 o 
  -5   4  11      431.82      454.67     64.34 o 
  -4   4  11      420.10      481.48    110.51 o 
  -3   4  11     1944.96     2205.40    123.22 o 
  -2   4  11       27.84       62.62     38.37 o 
  -1   4  11      871.17      940.43     89.69 o 
   0   4  11      418.77      366.39     90.03 o 
   1   4  11      707.28      689.25    142.06 o 
   2   4  11      190.41      232.33     50.47 o 
   3   4  11      840.09      818.82     74.09 o 
   4   4  11      428.43      502.44     64.60 o 
   5   4  11      424.96      469.63     70.60 o 
  -7   5  11       28.51       77.91     59.40 o 
  -6   5  11       30.22        2.90     40.67 o 
  -5   5  11       66.86       80.63     60.66 o 
  -4   5  11      109.00      139.49     42.79 o 
  -3   5  11       21.84      152.29     41.07 o 
  -2   5  11      332.48      438.11     71.24 o 
  -1   5  11      310.15      294.54    111.78 o 
   0   5  11     2058.48     1873.14    158.19 o 
   1   5  11      694.09      532.88     80.59 o 
   2   5  11     1139.24      953.22     97.50 o 
   3   5  11      421.87      403.04     53.15 o 
   4   5  11      978.00      985.50    158.99 o 
   5   5  11      257.85      367.70     64.03 o 
  -7   6  11        5.40       28.92     57.68 o 
  -6   6  11        4.36       29.63     43.93 o 
  -5   6  11        0.68       22.68     46.09 o 
  -4   6  11        0.18       25.82     37.45 o 
  -3   6  11      199.86      195.54     57.81 o 
  -2   6  11       44.11       75.51     39.83 o 
  -1   6  11      454.90      487.04     70.24 o 
   0   6  11      105.81      123.62     47.35 o 
   1   6  11      145.10      233.68     88.19 o 
   2   6  11        6.43       31.54     37.04 o 
   3   6  11       39.50       97.64     52.94 o 
   4   6  11        9.70       36.29     55.58 o 
   5   6  11        6.20      -28.84     35.63 o 
  -7   7  11       11.76       45.77     58.47 o 
  -6   7  11        0.51       11.19     45.12 o 
  -5   7  11       18.99      -13.85     43.31 o 
  -4   7  11        1.61       11.04     43.72 o 
  -3   7  11      187.81      165.76     54.01 o 
  -2   7  11       26.61       20.45     50.03 o 
  -1   7  11      929.04      983.41    186.00 o 
   0   7  11      616.22      582.37     98.75 o 
   1   7  11      580.92      689.11     95.53 o 
   2   7  11     1396.64     1489.61    151.51 o 
   3   7  11      149.97       59.78     55.26 o 
   4   7  11      610.75      817.25    128.16 o 
  -6   8  11       75.44       45.02     52.94 o 
  -5   8  11      667.15      693.82    106.19 o 
  -4   8  11      514.81      568.52     93.61 o 
  -3   8  11     2055.44     1934.87    159.82 o 
  -2   8  11      271.52      243.58     72.62 o 
  -1   8  11     1090.30     1252.13    190.79 o 
   0   8  11      245.24      132.23     91.26 o 
   1   8  11      396.19      507.65     98.24 o 
   2   8  11       69.99      126.10     63.42 o 
   3   8  11      107.46       48.66     68.11 o 
   4   8  11      212.99      216.78    102.12 o 
  -6   9  11      165.75      202.94     73.80 o 
  -5   9  11      229.29      150.99     67.13 o 
  -4   9  11      429.87      424.91     88.22 o 
  -3   9  11     1487.62     1432.44    145.37 o 
  -2   9  11      191.71      262.82    153.93 o 
  -1   9  11     2037.47     2343.47    389.41 o 
   0   9  11      710.92      846.00    164.15 o 
   1   9  11     1004.87     1065.87    181.74 o 
   2   9  11      146.58       72.74     76.19 o 
   3   9  11       51.05      122.91     86.21 o 
  -5  10  11      217.43      195.62     98.88 o 
  -4  10  11      209.89      207.05    102.29 o 
  -3  10  11      876.79     1282.38    202.45 o 
  -2  10  11       55.33       18.35     61.12 o 
  -1  10  11      505.13      495.70    137.82 o 
   0  10  11      214.02      244.73    103.72 o 
   1  10  11      135.23      159.62     88.06 o 
   2  10  11       64.39      252.90    108.18 o 
   3  10  11       78.94       77.03     78.71 o 
  -4  11  11      185.37      224.87    110.45 o 
  -3  11  11        0.22       24.66     84.44 o 
  -2  11  11      461.05      527.77    143.79 o 
  -1  11  11        0.44       36.54     74.08 o 
   0  11  11      900.51      952.06    191.25 o 
   1  11  11       31.24       24.67     70.30 o 
   2  11  11      275.17      296.08    121.98 o 
  -3  12  11       34.15       35.19     88.90 o 
  -2  12  11       18.30       76.86     95.38 o 
  -1  12  11       27.74       29.89     83.85 o 
   0  12  11        8.01      -11.20     88.73 o 
  -8   0  12       50.93       76.95     84.61 o 
  -7   0  12      277.46      218.64    100.27 o 
  -6   0  12      260.11      382.29    118.03 o 
  -5   0  12      446.44      582.58    132.01 o 
  -4   0  12     2685.10     2780.59    266.59 o 
  -3   0  12      960.58      994.99    159.01 o 
  -2   0  12     3348.37     3520.18    173.75 o 
  -1   0  12      696.34      690.00     77.65 o 
   0   0  12     7374.21     7697.93    335.34 o 
   1   0  12     1846.96     2052.35    225.77 o 
   2   0  12     1385.21     1425.99     92.07 o 
   3   0  12      742.86      712.69    119.21 o 
   4   0  12      645.74      666.37    189.80 o 
   5   0  12       93.58      114.58     70.30 o 
  -8   1  12      114.80      123.88     69.37 o 
  -7   1  12      908.62      983.41    159.35 o 
  -6   1  12       39.96       49.73     47.12 o 
  -5   1  12      823.24      928.40    119.46 o 
  -4   1  12      162.75      160.86     41.86 o 
  -3   1  12     1446.77     1442.54     93.33 o 
  -2   1  12       69.62       86.42     36.43 o 
  -1   1  12      334.26      297.31     43.63 o 
   0   1  12     1643.67     1797.45    125.23 o 
   1   1  12       71.06       74.74     42.45 o 
   2   1  12     1215.74     1388.45     74.33 o 
   3   1  12        1.98       11.41     20.98 o 
   4   1  12      815.42      830.21     66.80 o 
   5   1  12      121.38       88.65     48.07 o 
  -8   2  12       37.37      181.89     70.94 o 
  -7   2  12      141.79        5.15     49.86 o 
  -6   2  12       13.52       21.14     45.51 o 
  -5   2  12      398.23      319.44     56.35 o 
  -4   2  12      104.43       84.02     47.34 o 
  -3   2  12     1676.72     1901.39    206.10 o 
  -2   2  12       33.34       48.71     42.23 o 
  -1   2  12     1847.95     1533.49    192.58 o 
   0   2  12       27.75      -28.05     34.26 o 
   1   2  12      748.81      744.98    112.24 o 
   2   2  12      300.58      388.59     56.59 o 
   3   2  12       16.43       66.31     25.84 o 
   4   2  12       48.90       55.01     32.43 o 
   5   2  12      131.09      178.96     56.04 o 
  -8   3  12        7.71        0.35     51.43 o 
  -7   3  12       15.94       17.52     48.18 o 
  -6   3  12        5.14       20.95     36.35 o 
  -5   3  12       23.62       60.39     35.24 o 
  -4   3  12        3.47        2.99     30.34 o 
  -3   3  12        1.02      107.01     39.16 o 
  -2   3  12      163.26      130.61     41.25 o 
  -1   3  12       26.00      156.58     62.29 o 
   0   3  12      101.57        5.14     72.63 o 
   1   3  12      274.05      119.88    108.96 o 
   2   3  12       63.75       37.02     26.09 o 
   3   3  12       42.71       18.88     30.31 o 
   4   3  12      267.27      240.80     42.67 o 
   5   3  12        7.90      -10.72     32.94 o 
  -7   4  12      306.05      285.39     84.75 o 
  -6   4  12       15.75       -3.61     38.62 o 
  -5   4  12     1049.88     1229.66    106.38 o 
  -4   4  12       36.50       59.16     37.04 o 
  -3   4  12     1002.45     1031.33     89.98 o 
  -2   4  12       25.20       -5.28     90.88 o 
  -1   4  12       73.28      206.44     87.64 o 
   0   4  12       13.65       38.30     42.47 o 
   1   4  12        6.24      114.38     50.73 o 
   2   4  12       13.30      -24.81     34.34 o 
   3   4  12        3.78      119.32     49.33 o 
   4   4  12      129.47       83.63     34.83 o 
   5   4  12        2.08       11.59     36.97 o 
  -7   5  12      430.12      509.36     99.57 o 
  -6   5  12       29.09       25.64     45.23 o 
  -5   5  12      297.28      314.20    117.47 o 
  -4   5  12       59.26       57.72     37.13 o 
  -3   5  12      491.35      511.13     70.20 o 
  -2   5  12       24.46       -0.89     36.41 o 
  -1   5  12       62.06       75.59     45.53 o 
   0   5  12      172.69      104.13     77.50 o 
   1   5  12       73.93      179.73     53.91 o 
   2   5  12      244.35      374.37     71.38 o 
   3   5  12       86.02      124.31     51.33 o 
   4   5  12      566.34      539.83    104.32 o 
   5   5  12      230.50      110.69     48.33 o 
  -7   6  12       55.48       86.50     62.85 o 
  -6   6  12        2.89      -45.34     44.94 o 
  -5   6  12        3.22      -30.94     41.91 o 
  -4   6  12      540.74      449.65    280.00 o 
  -3   6  12      112.01      156.90     59.90 o 
  -2   6  12     1112.86     1325.86    108.86 o 
  -1   6  12      409.62      323.34     64.90 o 
   0   6  12     3956.46     4357.31    244.87 o 
   1   6  12     1296.16     1280.62    187.36 o 
   2   6  12     1575.41     1654.42    130.37 o 
   3   6  12      613.84      540.77    102.71 o 
   4   6  12      855.98     1081.87    228.17 o 
  -7   7  12      180.88      107.75     64.50 o 
  -6   7  12       46.61       56.30     55.58 o 
  -5   7  12        4.27      -27.09     63.69 o 
  -4   7  12       31.26       34.26     48.74 o 
  -3   7  12       11.89       14.39     46.57 o 
  -2   7  12        8.86      -10.37     44.75 o 
  -1   7  12        4.64       85.61     58.40 o 
   0   7  12      317.53      316.38     91.93 o 
   1   7  12      137.44      109.72     79.05 o 
   2   7  12      375.12      450.88     74.90 o 
   3   7  12      206.48      171.90     73.38 o 
   4   7  12      334.54      313.28     90.41 o 
  -6   8  12        2.06       19.17     79.94 o 
  -5   8  12      553.45      443.67    183.48 o 
  -4   8  12      110.24       29.38     54.98 o 
  -3   8  12      672.73      891.70    150.89 o 
  -2   8  12      420.87      350.75    151.11 o 
  -1   8  12       56.14      191.91     72.26 o 
   0   8  12       48.41       42.74     59.51 o 
   1   8  12        0.38       11.35     59.35 o 
   2   8  12       40.05      113.91     60.58 o 
   3   8  12       24.10       77.87    106.58 o 
   4   8  12       98.66      109.69     95.47 o 
  -5   9  12        6.96       -7.95     52.08 o 
  -4   9  12      132.23      157.39     68.15 o 
  -3   9  12       80.48      139.88     60.99 o 
  -2   9  12        2.14      -57.90     50.99 o 
  -1   9  12      313.19      242.45     82.14 o 
   0   9  12       80.91      161.18    133.27 o 
   1   9  12      174.72       18.27     67.43 o 
   2   9  12        0.86      -30.22     55.48 o 
   3   9  12       12.78      -29.04     73.50 o 
  -5  10  12      213.33      235.00    124.77 o 
  -4  10  12        9.62       27.51     58.79 o 
  -3  10  12      376.99      499.00    115.25 o 
  -2  10  12       46.42       62.55     79.72 o 
  -1  10  12      197.70      258.96    115.33 o 
   0  10  12        8.22        3.37     59.02 o 
   1  10  12        0.58      -64.49     62.05 o 
   2  10  12       13.16      -72.74     73.92 o 
  -4  11  12       12.81       78.55    100.69 o 
  -3  11  12      147.45      201.04    106.58 o 
  -2  11  12        6.74       12.38     80.15 o 
  -1  11  12       33.95       39.90     95.30 o 
   0  11  12       23.04      -44.54     76.19 o 
   1  11  12       18.08      -52.70     83.93 o 
  -8   1  13       12.41      -16.02     59.26 o 
  -7   1  13       15.62      116.39     64.98 o 
  -6   1  13      111.66       27.69     50.96 o 
  -5   1  13       78.30       87.07     62.72 o 
  -4   1  13     1703.91     1912.84    176.69 o 
  -3   1  13      429.82      491.33     87.94 o 
  -2   1  13     1588.88     1753.33    152.09 o 
  -1   1  13       76.01      -15.53     39.22 o 
   0   1  13      787.82      970.41     72.18 o 
   1   1  13      121.17       67.67     36.11 o 
   2   1  13        3.44       -1.15     15.70 o 
   3   1  13      355.29      296.51     40.97 o 
   4   1  13        2.52      -18.93     23.62 o 
   5   1  13      169.76      164.82     58.89 o 
  -8   2  13      111.41      156.26     79.77 o 
  -7   2  13      201.96      240.75    173.89 o 
  -6   2  13       34.08      -17.67     47.80 o 
  -5   2  13      137.50      122.53     58.24 o 
  -4   2  13      280.66      293.80     55.43 o 
  -3   2  13      138.53      207.25     46.74 o 
  -2   2  13       43.17       16.36     37.65 o 
  -1   2  13       32.60      127.58     50.85 o 
   0   2  13      236.40      218.61     78.55 o 
   1   2  13      400.07      357.67     65.75 o 
   2   2  13       35.34       93.08     33.50 o 
   3   2  13      491.83      559.38     51.99 o 
   4   2  13      173.65      166.64     36.88 o 
   5   2  13      179.35      179.12     59.55 o 
  -7   3  13     1108.54     1318.67    155.64 o 
  -6   3  13       38.39       69.68    131.96 o 
  -5   3  13     1748.98     1939.99    170.71 o 
  -4   3  13      834.58      769.96     82.80 o 
  -3   3  13     1797.68     1907.09    121.31 o 
  -2   3  13      832.20     1015.08     95.04 o 
  -1   3  13       80.87      142.77     50.78 o 
   0   3  13     2374.82     2487.52    195.21 o 
   1   3  13      547.04      482.25    173.83 o 
   2   3  13      357.25      412.12     72.93 o 
   3   3  13       92.24       80.19     62.18 o 
   4   3  13      318.42      196.84     40.09 o 
   5   3  13        0.48       -9.96     33.10 o 
  -7   4  13      225.56      213.45    104.60 o 
  -6   4  13       26.03       34.45     44.21 o 
  -5   4  13       33.92        7.40     37.76 o 
  -4   4  13      434.53      502.11     69.59 o 
  -3   4  13      187.92      188.57    134.68 o 
  -2   4  13      785.54      836.07     95.50 o 
  -1   4  13      513.11      399.41     69.39 o 
   0   4  13     2189.71     2346.40    320.51 o 
   1   4  13     1689.17     1520.06    210.80 o 
   2   4  13      904.07     1032.60    108.93 o 
   3   4  13      584.86      570.79     88.10 o 
   4   4  13      354.03      290.03     54.74 o 
  -7   5  13       25.20       14.85     54.86 o 
  -6   5  13       81.61       22.90     89.28 o 
  -5   5  13       74.95       27.59     40.66 o 
  -4   5  13      771.09      821.00     88.22 o 
  -3   5  13      529.32      662.77    136.35 o 
  -2   5  13      914.36     1119.41    110.26 o 
  -1   5  13      543.47      458.46     82.98 o 
   0   5  13     1870.33     1859.12    135.75 o 
   1   5  13      892.36      748.77    213.53 o 
   2   5  13      404.89      438.46     92.05 o 
   3   5  13      438.68      389.23     74.24 o 
   4   5  13       65.78       71.03     65.32 o 
  -7   6  13       30.71      -38.71     53.32 o 
  -6   6  13       22.46       11.91     52.44 o 
  -5   6  13      195.27       95.13     79.72 o 
  -4   6  13       65.45      114.43     78.17 o 
  -3   6  13      241.14       71.00     52.24 o 
  -2   6  13        2.52       -3.75     38.92 o 
  -1   6  13       56.68      164.93     56.95 o 
   0   6  13       60.18       54.43     47.71 o 
   1   6  13        0.13      133.96     54.02 o 
   2   6  13        0.85       16.26     40.34 o 
   3   6  13        6.07      150.02     57.03 o 
   4   6  13        7.81      -33.75     52.51 o 
  -6   7  13        0.86      -54.62     58.46 o 
  -5   7  13      219.38      221.62     74.33 o 
  -4   7  13      170.66      195.38     68.08 o 
  -3   7  13      305.58      404.64    145.06 o 
  -2   7  13     1121.60     1175.62    134.29 o 
  -1   7  13      107.22      100.94     62.67 o 
   0   7  13     1143.84     1458.23    160.64 o 
   1   7  13       78.01      105.37     50.37 o 
   2   7  13       41.12       41.77     45.70 o 
   3   7  13       86.42       58.16     88.14 o 
  -6   8  13      115.28       17.42     60.61 o 
  -5   8  13       98.08       28.70     59.41 o 
  -4   8  13      449.01      439.61    159.37 o 
  -3   8  13      119.60      140.40     64.87 o 
  -2   8  13      449.21      437.04    103.13 o 
  -1   8  13       82.40      109.64    115.12 o 
   0   8  13      999.23      907.65    134.21 o 
   1   8  13      291.53      173.05     72.13 o 
   2   8  13      260.69      451.91    133.35 o 
   3   8  13      174.92      184.50     76.93 o 
  -5   9  13      892.50      956.96    134.26 o 
  -4   9  13      445.68      241.94     82.62 o 
  -3   9  13     1057.60     1236.00    250.73 o 
  -2   9  13      132.60      171.70     79.39 o 
  -1   9  13       81.91       83.26     69.02 o 
   0   9  13      246.91      451.40    106.56 o 
   1   9  13        5.60      -53.46     66.76 o 
   2   9  13       53.79      143.79     86.88 o 
  -4  10  13      219.79       42.88     77.62 o 
  -3  10  13       88.97       95.80     75.64 o 
  -2  10  13      187.46      179.32     99.09 o 
  -1  10  13       29.88       86.21     85.28 o 
   0  10  13      226.37      215.85    108.77 o 
   1  10  13      166.34      102.79     93.95 o 
  -3  11  13       51.39      147.16    101.36 o 
  -2  11  13      270.51      227.14    112.47 o 
  -1  11  13       64.64      -46.90     86.21 o 
   0  11  13      449.61      449.98    144.72 o 
  -6   0  14      927.08      940.87    192.43 o 
  -5   0  14      130.83      134.11     86.21 o 
  -4   0  14     2988.44     3464.30    307.67 o 
  -3   0  14     1058.57     1346.78    210.53 o 
  -2   0  14     1231.99     1391.90    231.41 o 
  -1   0  14      665.20      307.88    153.22 o 
   0   0  14      505.88      581.89     90.16 o 
   1   0  14      436.55      442.45     60.38 o 
   2   0  14       64.15      134.70     37.05 o 
   3   0  14      656.83      576.19     78.70 o 
   4   0  14       46.42       91.53     51.08 o 
  -7   1  14      190.62      119.98     68.41 o 
  -6   1  14       89.31       44.38     55.06 o 
  -5   1  14       19.17        5.48     50.43 o 
  -4   1  14     1167.23     1381.24    147.70 o 
  -3   1  14       49.88       53.87     63.39 o 
  -2   1  14     1860.94     2446.04    262.01 o 
  -1   1  14       67.33       67.12     44.58 o 
   0   1  14     2583.68     2730.67    200.10 o 
   1   1  14      367.77      325.49    147.23 o 
   2   1  14      457.49      402.28     38.34 o 
   3   1  14      956.97      953.70     83.95 o 
   4   1  14      198.82      165.83     44.31 o 
  -7   2  14      313.86      402.32    137.18 o 
  -6   2  14        0.96      -64.56     43.04 o 
  -5   2  14      473.64      411.87     94.11 o 
  -4   2  14       20.75      -14.71     47.34 o 
  -3   2  14      579.92      551.69     71.80 o 
  -2   2  14      568.47      484.48     73.11 o 
  -1   2  14       17.18      -14.68     36.16 o 
   0   2  14       23.78      -14.30     41.83 o 
   1   2  14      252.41      251.03     62.84 o 
   2   2  14      123.84       57.28     45.46 o 
   3   2  14       18.41       30.14     25.42 o 
   4   2  14      497.03      515.73     55.25 o 
  -7   3  14        0.24       -2.27     54.98 o 
  -6   3  14       14.13      -19.67     59.18 o 
  -5   3  14        7.41       57.23     78.29 o 
  -4   3  14       37.68       -9.61     36.39 o 
  -3   3  14      142.84       62.48     41.44 o 
  -2   3  14       31.13       97.74     49.26 o 
  -1   3  14       76.78      103.36     83.68 o 
   0   3  14      514.48      464.76     84.38 o 
   1   3  14       31.17      -12.13     39.61 o 
   2   3  14      273.49      162.14     61.40 o 
   3   3  14       85.93       75.28     32.01 o 
   4   3  14        4.72        8.02     33.30 o 
  -7   4  14      259.55      143.12     75.56 o 
  -6   4  14        3.39       20.57     54.52 o 
  -5   4  14       43.11      -24.19     38.41 o 
  -4   4  14        6.70       -3.41     40.49 o 
  -3   4  14        2.98       48.93     36.77 o 
  -2   4  14        0.41      -55.81     37.21 o 
   0   4  14        7.73       28.15     43.17 o 
   1   4  14        0.09      127.01     50.93 o 
   2   4  14        1.06       10.73     41.44 o 
   3   4  14       23.82      124.95     50.07 o 
   4   4  14      101.47       85.10     41.00 o 
  -7   5  14       65.28      126.95    109.10 o 
  -6   5  14        7.86       66.08     57.94 o 
  -5   5  14        1.25      -24.57     40.50 o 
  -4   5  14      237.15      170.73     54.67 o 
  -3   5  14       59.80       36.00     44.03 o 
  -2   5  14      456.45      479.85     78.74 o 
  -1   5  14       46.65      102.80     49.83 o 
   0   5  14     1759.28     1772.58    156.84 o 
   1   5  14      842.26      678.00     92.50 o 
   2   5  14      587.87      519.54     83.65 o 
   3   5  14      757.18      832.47    108.21 o 
   4   5  14      133.55      100.76     40.95 o 
  -6   6  14      308.87      374.60     89.48 o 
  -5   6  14       19.00      -48.25     48.24 o 
  -4   6  14     1503.09     1601.05    156.05 o 
  -3   6  14      624.78      545.91    100.14 o 
  -2   6  14     1168.91     1266.51    141.54 o 
  -1   6  14      663.38      756.56     95.17 o 
   0   6  14     1031.17      998.80    168.14 o 
   1   6  14      729.30      738.95    139.32 o 
   2   6  14        4.25       28.42     47.16 o 
   3   6  14      530.43      460.04     84.97 o 
  -6   7  14        2.17       -7.41     59.94 o 
  -5   7  14       56.20       60.50     63.15 o 
  -4   7  14      182.26      178.90     72.25 o 
  -3   7  14       46.19      -38.94     74.84 o 
  -2   7  14      669.75      809.89    121.53 o 
  -1   7  14      167.17      124.87     74.62 o 
   0   7  14     1154.25     1190.55    150.62 o 
   1   7  14      547.34      535.53    103.81 o 
   2   7  14      214.32      183.25     57.93 o 
   3   7  14      323.68      117.35     73.31 o 
  -5   8  14       29.35       23.73     89.75 o 
  -4   8  14        4.08       39.43     60.12 o 
  -3   8  14       14.95        4.42     71.98 o 
  -2   8  14       22.26       22.88     60.47 o 
  -1   8  14       24.70       99.18    116.01 o 
   0   8  14      106.45       17.62     64.12 o 
   1   8  14       10.00      106.26     69.93 o 
   2   8  14       43.94       24.49     58.65 o 
  -4   9  14       23.38       42.49     60.98 o 
  -3   9  14      180.62       30.53    118.95 o 
  -2   9  14        7.44       18.53     67.44 o 
  -1   9  14       24.63       62.15     69.39 o 
   0   9  14        0.94       70.12     82.55 o 
   1   9  14       34.99      113.31     96.22 o 
  -3  10  14        1.57       11.46     65.90 o 
  -2  10  14        0.15      -48.83     76.53 o 
  -1  10  14      104.06       19.78     84.61 o 
   0  10  14       19.69        1.35     88.90 o 
  -7   1  15       71.73       78.05     90.00 o 
  -6   1  15      278.06      314.98    120.77 o 
  -5   1  15        7.01      -53.55     53.71 o 
  -4   1  15      248.10      352.54    159.62 o 
  -3   1  15       74.31      106.61     81.70 o 
  -2   1  15        1.73       22.17     88.90 o 
  -1   1  15      463.16      461.30    126.23 o 
   0   1  15        0.62      -28.39     37.09 o 
   1   1  15      854.92     1038.75    107.67 o 
   2   1  15      106.44       34.34     30.03 o 
   3   1  15      301.57      210.65     37.64 o 
   4   1  15        7.24       39.64     35.33 o 
  -7   2  15       14.55       77.53     71.82 o 
  -6   2  15      174.87      407.95     99.05 o 
  -5   2  15        0.61       21.26     58.81 o 
  -4   2  15      345.73      276.92     85.16 o 
  -3   2  15      610.91      611.79    114.40 o 
  -2   2  15       21.44      146.80     87.51 o 
  -1   2  15      677.57      845.03     95.41 o 
   0   2  15      337.97      270.91     62.42 o 
   1   2  15      583.65      654.11     91.07 o 
   2   2  15       84.96       33.22     47.64 o 
   3   2  15      239.99      312.81     76.19 o 
   4   2  15       68.49       41.09     37.25 o 
  -7   3  15      401.01      244.73     90.51 o 
  -6   3  15      126.05       42.64     64.90 o 
  -5   3  15        2.93      -28.66     54.00 o 
  -4   3  15      459.67      497.39    100.84 o 
  -3   3  15       38.87       23.87     77.22 o 
  -2   3  15      204.72      194.47     82.23 o 
  -1   3  15       56.44      -28.28     40.35 o 
   0   3  15      413.47      424.43     89.80 o 
   1   3  15       29.41       43.74     65.71 o 
   2   3  15       27.49        6.59     45.19 o 
   3   3  15      150.42      205.34     41.14 o 
   4   3  15      325.48      216.58     47.52 o 
  -7   4  15       22.48       22.96     68.86 o 
  -6   4  15      350.86      244.47     82.59 o 
  -5   4  15       62.29       42.78     62.36 o 
  -4   4  15     1464.10     1584.49    197.14 o 
  -3   4  15     1218.45     1311.57    121.67 o 
  -2   4  15     1258.07     1349.11    229.81 o 
  -1   4  15      814.62      933.90    110.68 o 
   0   4  15      984.20     1224.72    243.35 o 
   1   4  15      367.48      501.72     85.36 o 
   2   4  15       29.38       41.90     48.08 o 
   3   4  15      158.43      214.57     65.24 o 
  -6   5  15      179.85      110.62    111.12 o 
  -5   5  15      166.98       81.25     57.67 o 
  -4   5  15      650.37      676.42     88.59 o 
  -3   5  15      751.91      470.32     76.86 o 
  -2   5  15      378.86      268.06     68.54 o 
  -1   5  15      763.69      796.22     99.56 o 
   0   5  15      139.93      181.28     57.96 o 
   1   5  15      412.80      506.43     83.13 o 
   2   5  15       31.02      -27.98     39.33 o 
   3   5  15       89.89       63.01     55.08 o 
  -6   6  15        5.16       12.70     65.56 o 
  -5   6  15       17.76       -3.20     87.26 o 
  -4   6  15       19.05       55.21     58.19 o 
  -3   6  15        0.79       34.68     99.43 o 
  -2   6  15        0.01       33.98     61.14 o 
  -1   6  15        0.02       24.89     45.91 o 
   0   6  15       48.41       93.04     51.70 o 
   1   6  15        7.68      203.10     63.93 o 
   2   6  15       18.89        0.44     47.31 o 
   3   6  15        6.68      252.53     71.84 o 
  -5   7  15       19.78       48.08     85.83 o 
  -4   7  15      311.38      319.03     92.14 o 
  -3   7  15      135.44       91.30     83.81 o 
  -2   7  15       58.75       31.77     62.24 o 
  -1   7  15      205.41      121.07     67.39 o 
   0   7  15        2.91       51.18     62.98 o 
   1   7  15      159.04      291.21     97.95 o 
   2   7  15       44.36       53.45     50.53 o 
  -5   8  15       20.06       51.96     72.11 o 
  -4   8  15      750.28      662.02    193.00 o 
  -3   8  15      306.00      250.67     85.66 o 
  -2   8  15      334.51      287.94    193.50 o 
  -1   8  15      218.40      340.94    100.86 o 
   0   8  15      194.10      355.15     98.59 o 
   1   8  15      274.22      146.64     83.54 o 
  -4   9  15       26.69      -39.48     61.60 o 
  -3   9  15       21.23       59.40     74.92 o 
  -2   9  15        1.64      -62.08     72.18 o 
  -1   9  15        6.09       78.57     83.14 o 
   0   9  15      143.73      415.46    106.34 o 
  -7   0  16      243.07       89.74    111.63 o 
  -6   0  16      216.50      220.49    117.77 o 
  -5   0  16      210.85       31.57    100.94 o 
  -4   0  16       16.48       16.92     93.87 o 
  -3   0  16      844.62      755.92    183.44 o 
  -2   0  16      202.92       16.50    108.68 o 
  -1   0  16     1464.78     2081.49    321.48 o 
   0   0  16       37.89       57.25    119.79 o 
   1   0  16     2455.16     2000.09    309.44 o 
   2   0  16       16.84      106.49    114.66 o 
   3   0  16      647.95      676.53    184.79 o 
  -7   1  16       16.24      -11.72     63.79 o 
  -6   1  16      606.87      575.33    117.06 o 
  -5   1  16       20.79       39.90     67.22 o 
  -4   1  16     1285.99     1382.54    257.12 o 
  -3   1  16      231.41      127.71    112.35 o 
  -2   1  16      274.24      257.80    100.74 o 
  -1   1  16      675.67      730.04    203.77 o 
   0   1  16      355.72      583.00    151.96 o 
   1   1  16      601.91      370.87    140.42 o 
   2   1  16      100.76       70.44     47.52 o 
   3   1  16       63.45       46.79     36.23 o 
  -6   2  16      181.74       74.48     70.03 o 
  -5   2  16        2.98        2.02     62.00 o 
  -4   2  16      191.15      142.20     74.47 o 
  -3   2  16       55.23      111.36     79.37 o 
  -2   2  16        3.34       63.42     78.98 o 
  -1   2  16        8.56      -16.64    105.40 o 
   0   2  16      862.43      991.14    106.14 o 
   1   2  16      171.72       60.91     90.69 o 
   2   2  16      416.71      302.41     65.04 o 
   3   2  16      153.89       66.60     34.43 o 
  -6   3  16        5.18      -45.87     56.14 o 
  -5   3  16       43.46       -5.49     83.22 o 
  -4   3  16      206.33      256.53     86.33 o 
  -3   3  16       11.44       89.92    100.26 o 
  -2   3  16      242.05      246.30    106.19 o 
  -1   3  16      171.34      135.46     95.19 o 
   0   3  16        6.84       64.33     46.94 o 
   1   3  16       57.67       14.04     44.01 o 
   2   3  16        8.52        9.26     47.03 o 
   3   3  16        0.07       27.60     32.07 o 
  -6   4  16        2.08       15.58     63.80 o 
  -5   4  16        1.82       70.09    154.70 o 
  -4   4  16       44.57     -110.11     73.40 o 
  -3   4  16       37.06       37.88     74.57 o 
  -2   4  16       96.76       96.17    166.53 o 
  -1   4  16      145.62      228.19     65.21 o 
   0   4  16       76.21      143.44     76.36 o 
   1   4  16      256.45      171.50     64.71 o 
   2   4  16      361.27      330.61     90.26 o 
   3   4  16      139.93      148.94     63.72 o 
  -6   5  16      185.51       12.29     90.84 o 
  -5   5  16       27.16        8.42     89.83 o 
  -4   5  16      848.96      954.32    109.07 o 
  -3   5  16      609.03      666.22    146.18 o 
  -2   5  16      478.22      579.24     89.88 o 
  -1   5  16      674.38      713.43    126.21 o 
   0   5  16      290.56      305.41     94.29 o 
   1   5  16      258.11      118.71     58.44 o 
   2   5  16        2.95       17.30     48.77 o 
  -5   6  16      147.99      127.12     75.27 o 
  -4   6  16      162.14      217.89     81.36 o 
  -3   6  16     1026.09     1287.79    153.78 o 
  -2   6  16        1.49      -22.78     60.79 o 
  -1   6  16     1313.75     1209.91    125.03 o 
   0   6  16        2.44      117.72     57.42 o 
   1   6  16      857.29      590.50     91.12 o 
   2   6  16       35.34      108.04     55.70 o 
  -5   7  16       37.68       51.99     74.17 o 
  -4   7  16      665.12      755.85    162.23 o 
  -3   7  16      431.79      407.09     99.56 o 
  -2   7  16      226.05      188.90    161.64 o 
  -1   7  16      302.27      307.99     97.07 o 
   0   7  16      145.30      269.89     92.50 o 
   1   7  16      114.63      112.47     73.27 o 
  -4   8  16       25.25       -0.86     69.52 o 
  -3   8  16        1.04      -22.20     63.35 o 
  -2   8  16       13.37      -12.48     63.32 o 
  -1   8  16        0.32       57.98    126.45 o 
   0   8  16      194.88      123.66    116.30 o 
  -2   9  16        7.65        8.30     78.60 o 
  -6   1  17        5.67       10.35     71.42 o 
  -5   1  17       95.77        4.53     66.97 o 
  -4   1  17        0.72      -43.90    109.35 o 
  -3   1  17      763.80      819.31    362.79 o 
  -2   1  17       93.60       21.92     95.47 o 
  -1   1  17      672.03      661.48    146.76 o 
   0   1  17       18.76       -5.32    217.61 o 
   1   1  17      252.42      309.36    103.21 o 
   2   1  17        0.49       50.83     70.36 o 
  -6   2  17       13.59      -91.68     61.12 o 
  -5   2  17      259.16      372.83    105.75 o 
  -4   2  17      117.59      -51.69     66.19 o 
  -3   2  17      463.83      543.69    126.06 o 
  -2   2  17       36.70      112.17    159.87 o 
  -1   2  17       92.44       75.62     86.21 o 
   0   2  17      143.42      122.96     84.34 o 
   1   2  17       84.67       55.56     68.74 o 
   2   2  17       41.94       26.44     28.56 o 
  -6   3  17       36.06       29.70     76.58 o 
  -5   3  17        1.45       92.82    132.43 o 
  -4   3  17      100.48       52.91     71.89 o 
  -3   3  17      179.73      199.05     96.27 o 
  -2   3  17       23.48      211.22    100.81 o 
  -1   3  17      224.67      356.17    117.11 o 
   0   3  17      549.09      802.24    185.63 o 
   1   3  17      761.09      952.17    204.04 o 
   2   3  17      532.28      665.08    101.54 o 
  -5   4  17      224.25      276.12     94.80 o 
  -4   4  17      595.10      662.19    131.61 o 
  -3   4  17      325.14      435.20    149.31 o 
  -2   4  17       23.07      101.46     93.00 o 
  -1   4  17       70.10      192.77     63.92 o 
   0   4  17       25.78       74.87     54.18 o 
   1   4  17       50.21      106.55     57.27 o 
   2   4  17       36.02      119.62     58.34 o 
  -5   5  17      326.87      351.56    147.58 o 
  -4   5  17       40.16       83.98     81.97 o 
  -3   5  17      606.61      654.77    137.04 o 
  -2   5  17       22.05      -15.41     51.39 o 
  -1   5  17      245.71      327.57     79.76 o 
   0   5  17        0.11       40.79     50.56 o 
   1   5  17      128.48       63.63     53.85 o 
  -4   6  17       28.60      -40.49     92.86 o 
  -3   6  17        3.16      -70.81     63.52 o 
  -2   6  17       41.10       31.46     66.36 o 
  -1   6  17        7.24      135.19    147.87 o 
   0   6  17        5.12       35.67     81.26 o 
   1   6  17        0.10       16.55     50.02 o 
  -4   7  17        0.03      -11.97     74.21 o 
  -3   7  17      214.28       30.77    107.05 o 
  -2   7  17       18.42       51.59     96.99 o 
  -1   7  17      202.22      127.59     81.86 o 
   0   7  17       10.97      -42.22     67.00 o 
  -2   8  17        0.90       32.31     74.67 o 
  -5   0  18      584.51      358.05    156.17 o 
  -4   0  18       10.64     -117.85     96.30 o 
  -3   0  18     2190.21     1668.76    297.07 o 
  -2   0  18       32.28      -78.55    128.21 o 
  -1   0  18     1106.06      811.22    234.63 o 
   0   0  18      177.83      -14.82    107.17 o 
   1   0  18      137.86      141.27    123.67 o 
   2   0  18      129.40      509.16    174.94 o 
  -5   1  18       46.72      -96.68     64.45 o 
  -4   1  18      162.07      122.43    141.31 o 
  -3   1  18      212.17       58.80    157.18 o 
  -2   1  18      204.48      123.56     99.78 o 
  -1   1  18        1.89      262.46    105.04 o 
   0   1  18      459.95      435.22    120.35 o 
   1   1  18       28.10       72.74    105.48 o 
   2   1  18      107.89      160.43    176.33 o 
  -5   2  18        2.72      -55.06     64.61 o 
  -4   2  18      268.06      293.03    105.70 o 
  -3   2  18      182.20      230.66    199.31 o 
  -2   2  18      463.50      501.67    138.70 o 
  -1   2  18      185.55      326.91    118.59 o 
   0   2  18      391.62      260.80    104.13 o 
   1   2  18      170.61      172.80     90.28 o 
  -5   3  18       70.85       77.87     86.56 o 
  -4   3  18        4.58       85.72     88.44 o 
  -3   3  18      108.59      284.43    107.03 o 
  -2   3  18        6.53      166.22    118.66 o 
  -1   3  18        4.98      107.25     95.12 o 
   0   3  18        1.43       87.56     82.47 o 
   1   3  18       11.28      171.20     91.40 o 
  -5   4  18       94.71      -10.06    216.06 o 
  -4   4  18        2.69       41.18     83.20 o 
  -3   4  18      260.48      117.61    102.71 o 
  -2   4  18      317.74      372.49    123.13 o 
  -1   4  18      133.11      109.47     89.62 o 
   0   4  18      546.70      330.40    111.36 o 
   1   4  18      111.16       31.28     55.14 o 
  -4   5  18      197.68      124.85    134.79 o 
  -3   5  18       62.22      176.18     99.33 o 
  -2   5  18       39.03       72.44     85.23 o 
  -1   5  18       13.59       82.33     59.07 o 
   0   5  18      129.48      213.29     92.40 o 
  -3   6  18     1008.20      667.86    216.19 o 
  -2   6  18        5.21      -24.12     67.75 o 
  -1   6  18      121.74       34.09    150.11 o 
  -4   1  19        8.11      102.08     96.52 o 
  -3   1  19      280.18      203.15    145.98 o 
  -2   1  19        0.09       46.90     98.97 o 
  -1   1  19        9.85      115.13    103.17 o 
   0   1  19       12.10      161.62    103.57 o 
  -4   2  19       95.34      213.16    105.73 o 
  -3   2  19        2.76     -124.47     82.98 o 
  -2   2  19      136.17      126.63    107.51 o 
  -1   2  19       10.62      -52.38     83.75 o 
   0   2  19      578.45      609.72    144.16 o 
  -4   3  19      247.07      355.57    124.88 o 
  -3   3  19      461.88      307.95    128.43 o 
  -2   3  19      542.99      681.30    156.36 o 
  -1   3  19      371.50      433.75    124.26 o 
   0   3  19      551.99      565.92    225.83 o 
  -3   4  19        6.75        2.47     91.82 o 
  -2   4  19       81.43       91.67    120.73 o 
  -1   4  19       21.32       51.01     86.96 o 
  -2   5  19       17.39       46.40     93.79 o 
  -3   0  20      232.71      288.76    187.06 o 
  -2   0  20       36.81      -17.34    138.74 o 
  -1   0  20        3.25       68.95    127.37 o 
  -3   1  20        4.89      -51.99     96.14 o 
  -2   1  20      220.02       89.16    106.50 o 
  -1   1  20       37.88      109.25    107.68 o 
  -2   2  20       85.48      126.52    106.29 o 
                                                 
